# Supplementary material for: (E)-2-[(1-Benzyl­piperidin-4-yl)imino­meth­yl]phenol
Source: Acta Crystallogr Sect E Struct Rep Online. 2011 Dec 10;68(Pt 1):o85. doi: 10.1107/S160053681105197X (PMC3254437; doi:10.1107/S160053681105197X)
Supplement: Supplementary file 1 [file e-68-00o85-sup1.cif]

##############################################################################
#                                                                            #
# This CIF contains the data in a paper accepted for publication in          #
# Acta Crystallographica Section E. It conforms to the requirements of       #
# Notes for Authors for Acta Crystallographica Section E, and has been       #
# peer reviewed under the auspices of the IUCr Commission on Journals.       #
#                                                                            #
# Full details of the Crystallographic Information File format               #
# are given in the paper "The Crystallographic Information File (CIF):       #
# a New Standard Archive File for Crystallography" by S. R. Hall, F. H.      #
# Allen and I. D. Brown [Acta Cryst. (1991), A47, 655-685].                  #
#                                                                            #
# The current version of the core CIF dictionary is obtainable from          #
# ftp://ftp.iucr.org/pub/cif_core.dic.                                       #
#                                                                            #
# Software is freely available for graphical display of the structure(s)     #
# in this CIF. For information consult the CIF software page                 #
# http://www.iucr.org/resources/cif/software.                                #
#                                                                            #
# This file may be used for bona fide research purposes within the           #
# scientific community so long as proper attribution is given to the journal # 
# article from which it was obtained.                                        #
#                                                                            #
##############################################################################
data_global
_audit_creation_method     'form.cif (version 2.0)'
_journal_data_validation_number     ?
_journal_date_recd_electronic     2011-11-23
_journal_date_accepted     2011-12-02
_journal_name_full     'Acta Crystallographica, Section E'
_journal_year     2012
_journal_volume     68
_journal_issue      1
_journal_page_first     o85
_journal_page_last     o85
_journal_paper_category     QO
_journal_paper_doi     10.1107/S160053681105197X
_journal_coeditor_code     HB6532
_publ_contact_author_name     'Fang, Rui-Qin'
_publ_contact_author_address
;
State Key Laboratory of Pharmaceutical Biotechnology
Nanjing University
Nanjing, 210093
People's Republic of China
and
School of Life Science and Technology, University of Electronic Science and
Technology of China
Chengdu 610054
People's Republic of China
;
_publ_contact_author_email     'fangrq@uestc.edu.cn'
_publ_contact_author_fax     '0086-28-83208238'
_publ_contact_author_phone     '0086-28-83208232'
_publ_section_title
;
(<i>E</i>)-2-[(1-Benzylpiperidin-4-yl)iminomethyl]phenol
;
loop_
    _publ_author_name
    _publ_author_address
    'Fang, Rui-Qin'
;
State Key Laboratory of Pharmaceutical Biotechnology
Nanjing University
Nanjing 210093
People's Republic of China
and
School of Life Science and Technology
University of Electronic Science and Technology of China
Chengdu 610054
People's Republic of China
;
    'Xiao, Zhu-Ping'
;
State Key Laboratory of Pharmaceutical Biotechnology
Nanjing University
Nanjing 210093
People's Republic of China
;
    'Zuo, Yun'
;
School of Life Science and Technology
University of Electronic Science and Technology of China
Chengdu 610054
People's Republic of China
;
data_I
_audit_creation_method     SHELXL-97
_chemical_name_systematic
;
(<i>E</i>)-2-[(1-Benzylpiperidin-4-yl)iminomethyl]phenol
;
_chemical_name_common     ?
_chemical_formula_moiety     'C19 H22 N2 O'
_chemical_formula_sum     'C19 H22 N2 O'
_chemical_formula_iupac     'C19 H22 N2 O'
_chemical_formula_weight     294.39
_chemical_melting_point     ?
_symmetry_cell_setting     monoclinic
_symmetry_space_group_name_H-M     'P 21/c'
_symmetry_space_group_name_Hall     '-P 2ybc'
loop_
    _symmetry_equiv_pos_as_xyz
    'x, y, z'
    '-x, y+1/2, -z+1/2'
    '-x, -y, -z'
    'x, -y-1/2, z-1/2'
_cell_length_a     10.603(2)
_cell_length_b     9.6330(19)
_cell_length_c     32.595(7)
_cell_angle_alpha     90.00
_cell_angle_beta     95.60(3)
_cell_angle_gamma     90.00
_cell_volume     3313.3(11)
_cell_formula_units_Z     8
_cell_measurement_reflns_used     2318
_cell_measurement_theta_min     2.62
_cell_measurement_theta_max     24.69
_cell_measurement_temperature     293(2)
_exptl_crystal_description     Block
_exptl_crystal_colour     Yellow
_exptl_crystal_size_max     0.40
_exptl_crystal_size_mid     0.40
_exptl_crystal_size_min     0.20
_exptl_crystal_density_diffrn     1.180
_exptl_crystal_density_meas     ?
_exptl_crystal_density_method     'not measured'
_exptl_crystal_F_000     1264
_exptl_absorpt_coefficient_mu     0.073
_exptl_absorpt_correction_type     psi-scan
_exptl_absorpt_process_details
;
(North <i>et al.</i>, 1968)
;
_exptl_absorpt_correction_T_min     0.9712
_exptl_absorpt_correction_T_max     0.9855
_exptl_special_details     ?
_diffrn_ambient_temperature     293(2)
_diffrn_radiation_type     MoK\a
_diffrn_radiation_wavelength     0.71073
_diffrn_radiation_source     'fine-focus sealed tube'
_diffrn_radiation_monochromator     graphite
_diffrn_measurement_device_type     'Enraf--Nonius CAD-4'
_diffrn_measurement_method     '\w/2\q scan'
_diffrn_detector_area_resol_mean     ?
_diffrn_reflns_number     6837
_diffrn_reflns_av_R_equivalents     0.1167
_diffrn_reflns_av_sigmaI/netI     0.0885
_diffrn_reflns_theta_min     1.26
_diffrn_reflns_theta_max     25.97
_diffrn_reflns_theta_full     25.97
_diffrn_measured_fraction_theta_max     0.998
_diffrn_measured_fraction_theta_full     0.998
_diffrn_reflns_limit_h_min     0
_diffrn_reflns_limit_h_max     13
_diffrn_reflns_limit_k_min     0
_diffrn_reflns_limit_k_max     11
_diffrn_reflns_limit_l_min     -40
_diffrn_reflns_limit_l_max     39
_diffrn_standards_number     3
_diffrn_standards_interval_count     200
_diffrn_standards_interval_time     60
_diffrn_standards_decay_%     1
_refine_special_details
;
Refinement of <i>F</i>^2^ against ALL reflections. The weighted <i>R</i>-factor
<i>wR</i> and goodness of fit <i>S</i> are based on <i>F</i>^2^, conventional
<i>R</i>-factors <i>R</i> are based on <i>F</i>, with <i>F</i> set to zero for
negative <i>F</i>^2^. The threshold expression of <i>F</i>^2^ >
\s(<i>F</i>^2^) is used only for calculating <i>R</i>-factors(gt) <i>etc</i>.
and is not relevant to the choice of reflections for refinement.
<i>R</i>-factors based on <i>F</i>^2^ are statistically about twice as large
as those based on <i>F</i>, and <i>R</i>- factors based on ALL data will be
even larger.
;
_reflns_number_total     6473
_reflns_number_gt     2764
_reflns_threshold_expression     I>2\s(I)
_refine_ls_structure_factor_coef     Fsqd
_refine_ls_matrix_type     full
_refine_ls_R_factor_all     0.1957
_refine_ls_R_factor_gt     0.0815
_refine_ls_wR_factor_gt     0.2139
_refine_ls_wR_factor_ref     0.2679
_refine_ls_goodness_of_fit_ref     1.088
_refine_ls_restrained_S_all     1.088
_refine_ls_number_reflns     6473
_refine_ls_number_parameters     406
_refine_ls_number_restraints     0
_refine_ls_hydrogen_treatment     mixed
_refine_ls_weighting_scheme     calc
_refine_ls_weighting_details
         'calc w=1/[\s^2^(Fo^2^)+(0.0628P)^2^+4.8871P] where P=(Fo^2^+2Fc^2^)/3'
_atom_sites_solution_hydrogens     geom
_atom_sites_solution_primary     direct
_atom_sites_solution_secondary     difmap
_refine_ls_shift/su_max     0.000
_refine_ls_shift/su_mean     0.000
_refine_diff_density_max     0.215
_refine_diff_density_min     -0.200
_refine_ls_extinction_method     'SHELXL97 (Sheldrick, 2008)'
_refine_ls_extinction_coef     0.0089(11)
_refine_ls_extinction_expression
                                  'Fc^*^=kFc[1+0.001xFc^2^\l^3^/sin(2\q)]^-1/4^'
loop_
    _atom_type_symbol
    _atom_type_description
    _atom_type_scat_dispersion_real
    _atom_type_scat_dispersion_imag
    _atom_type_scat_source
    'C' 'C' 0.0033 0.0016
                         'International Tables Vol C Tables 4.2.6.8 and 6.1.1.4'
    'H' 'H' 0.0000 0.0000
                         'International Tables Vol C Tables 4.2.6.8 and 6.1.1.4'
    'N' 'N' 0.0061 0.0033
                         'International Tables Vol C Tables 4.2.6.8 and 6.1.1.4'
    'O' 'O' 0.0106 0.0060
                         'International Tables Vol C Tables 4.2.6.8 and 6.1.1.4'
_computing_data_collection     'CAD-4 Software (Enraf--Nonius, 1989)'
_computing_cell_refinement     'CAD-4 Software (Enraf--Nonius, 1989)'
_computing_data_reduction     'XCAD4 (Harms & Wocadlo, 1995)'
_computing_structure_solution     'SHELXS97 (Sheldrick, 2008)'
_computing_structure_refinement     'SHELXL97 (Sheldrick, 2008)'
_computing_molecular_graphics     'SHELXTL (Sheldrick, 2008)'
_computing_publication_material     'SHELXTL (Sheldrick, 2008)'
loop_
    _atom_site_type_symbol
    _atom_site_label
    _atom_site_fract_x
    _atom_site_fract_y
    _atom_site_fract_z
    _atom_site_U_iso_or_equiv
    _atom_site_adp_type
    _atom_site_calc_flag
    _atom_site_refinement_flags
    _atom_site_occupancy
    _atom_site_symmetry_multiplicity
    _atom_site_disorder_assembly
    _atom_site_disorder_group
    C C1 0.3352(5) 0.6495(5) 1.08004(15) 0.0556(13) Uani d . 1 1 . .
    C C2 0.3051(6) 0.6876(5) 1.11893(17) 0.0748(16) Uani d . 1 1 . .
    H H2 0.2226 0.7148 1.1223 0.090 Uiso calc R 1 1 . .
    C C3 0.3932(8) 0.6864(6) 1.15252(19) 0.088(2) Uani d . 1 1 . .
    H H3 0.3714 0.7136 1.1783 0.106 Uiso calc R 1 1 . .
    C C4 0.5159(7) 0.6437(6) 1.14746(18) 0.0829(18) Uani d . 1 1 . .
    H H4 0.5767 0.6431 1.1700 0.099 Uiso calc R 1 1 . .
    C C5 0.5483(5) 0.6028(6) 1.10994(16) 0.0698(15) Uani d . 1 1 . .
    H H5 0.6304 0.5726 1.1072 0.084 Uiso calc R 1 1 . .
    C C6 0.4601(5) 0.6057(5) 1.07583(15) 0.0581(13) Uani d . 1 1 . .
    C C7 0.2416(5) 0.6562(5) 1.04446(17) 0.0576(13) Uani d . 1 1 . .
    H H7 0.1604 0.6872 1.0482 0.069 Uiso calc R 1 1 . .
    C C8 0.1693(5) 0.6312(5) 0.97399(15) 0.0566(13) Uani d . 1 1 . .
    H H8 0.0912 0.6681 0.9836 0.068 Uiso calc R 1 1 . .
    C C9 0.1432(5) 0.4880(5) 0.95584(16) 0.0632(14) Uani d . 1 1 . .
    H H9A 0.2228 0.4443 0.9510 0.076 Uiso calc R 1 1 . .
    H H9B 0.1031 0.4313 0.9755 0.076 Uiso calc R 1 1 . .
    C C10 0.0583(5) 0.4942(5) 0.91573(16) 0.0672(15) Uani d . 1 1 . .
    H H10A 0.0483 0.4015 0.9043 0.081 Uiso calc R 1 1 . .
    H H10B -0.0248 0.5275 0.9212 0.081 Uiso calc R 1 1 . .
    C C11 0.1222(5) 0.7256(5) 0.90270(16) 0.0621(14) Uani d . 1 1 . .
    H H11A 0.0398 0.7586 0.9090 0.075 Uiso calc R 1 1 . .
    H H11B 0.1527 0.7876 0.8824 0.075 Uiso calc R 1 1 . .
    C C12 0.2130(5) 0.7276(5) 0.94143(15) 0.0601(14) Uani d . 1 1 . .
    H H12A 0.2195 0.8214 0.9522 0.072 Uiso calc R 1 1 . .
    H H12B 0.2965 0.6993 0.9348 0.072 Uiso calc R 1 1 . .
    C C13 0.0265(5) 0.5833(6) 0.84734(17) 0.0780(17) Uani d . 1 1 . .
    H H13A -0.0563 0.6171 0.8529 0.094 Uiso calc R 1 1 . .
    H H13B 0.0164 0.4879 0.8381 0.094 Uiso calc R 1 1 . .
    C C14 0.0717(5) 0.6680(6) 0.81311(17) 0.0674(15) Uani d . 1 1 . .
    C C15 -0.0101(6) 0.7503(7) 0.7894(2) 0.094(2) Uani d . 1 1 . .
    H H15 -0.0943 0.7548 0.7950 0.113 Uiso calc R 1 1 . .
    C C16 0.0286(8) 0.8274(8) 0.7570(2) 0.112(3) Uani d . 1 1 . .
    H H16 -0.0295 0.8827 0.7413 0.134 Uiso calc R 1 1 . .
    C C17 0.1515(8) 0.8224(8) 0.74818(19) 0.100(2) Uani d . 1 1 . .
    H H17 0.1779 0.8738 0.7264 0.121 Uiso calc R 1 1 . .
    C C18 0.2346(7) 0.7413(9) 0.7715(2) 0.114(3) Uani d . 1 1 . .
    H H18 0.3188 0.7375 0.7659 0.137 Uiso calc R 1 1 . .
    C C19 0.1952(7) 0.6646(8) 0.8034(2) 0.095(2) Uani d . 1 1 . .
    H H19 0.2535 0.6088 0.8189 0.114 Uiso calc R 1 1 . .
    C C20 0.8513(5) 0.8847(5) 1.08785(16) 0.0553(13) Uani d . 1 1 . .
    C C21 0.8191(6) 0.8677(6) 1.12796(18) 0.0803(17) Uani d . 1 1 . .
    H H21 0.7370 0.8410 1.1321 0.096 Uiso calc R 1 1 . .
    C C22 0.9048(7) 0.8893(8) 1.1613(2) 0.100(2) Uani d . 1 1 . .
    H H22 0.8815 0.8767 1.1878 0.120 Uiso calc R 1 1 . .
    C C23 1.0274(6) 0.9302(6) 1.15529(19) 0.0836(18) Uani d . 1 1 . .
    H H23 1.0865 0.9447 1.1779 0.100 Uiso calc R 1 1 . .
    C C24 1.0607(5) 0.9488(6) 1.11692(18) 0.0693(15) Uani d . 1 1 . .
    H H24 1.1427 0.9772 1.1134 0.083 Uiso calc R 1 1 . .
    C C25 0.9754(5) 0.9267(5) 1.08249(16) 0.0564(13) Uani d . 1 1 . .
    C C26 0.7581(5) 0.8606(5) 1.05304(16) 0.0573(13) Uani d . 1 1 . .
    H H26 0.6773 0.8313 1.0578 0.069 Uiso calc R 1 1 . .
    C C27 0.6858(5) 0.8565(5) 0.98220(15) 0.0605(14) Uani d . 1 1 . .
    H H27 0.6128 0.8100 0.9924 0.073 Uiso calc R 1 1 . .
    C C28 0.6448(5) 0.9970(5) 0.96375(16) 0.0632(14) Uani d . 1 1 . .
    H H28A 0.6056 1.0515 0.9841 0.076 Uiso calc R 1 1 . .
    H H28B 0.7185 1.0472 0.9563 0.076 Uiso calc R 1 1 . .
    C C29 0.5523(5) 0.9782(5) 0.92612(17) 0.0661(15) Uani d . 1 1 . .
    H H29A 0.4767 0.9324 0.9339 0.079 Uiso calc R 1 1 . .
    H H29B 0.5278 1.0684 0.9148 0.079 Uiso calc R 1 1 . .
    C C30 0.6422(5) 0.7581(5) 0.91122(16) 0.0694(15) Uani d . 1 1 . .
    H H30A 0.6789 0.7040 0.8903 0.083 Uiso calc R 1 1 . .
    H H30B 0.5669 0.7102 0.9183 0.083 Uiso calc R 1 1 . .
    C C31 0.7362(5) 0.7691(5) 0.94894(16) 0.0682(15) Uani d . 1 1 . .
    H H31A 0.8142 0.8099 0.9413 0.082 Uiso calc R 1 1 . .
    H H31B 0.7557 0.6768 0.9597 0.082 Uiso calc R 1 1 . .
    C C32 0.5155(5) 0.8848(6) 0.85825(17) 0.0768(16) Uani d . 1 1 . .
    H H32A 0.4821 0.9766 0.8514 0.092 Uiso calc R 1 1 . .
    H H32B 0.4453 0.8272 0.8650 0.092 Uiso calc R 1 1 . .
    C C33 0.5680(5) 0.8258(6) 0.82132(17) 0.0676(15) Uani d . 1 1 . .
    C C34 0.5566(6) 0.6876(7) 0.8109(2) 0.0862(18) Uani d . 1 1 . .
    H H34 0.5168 0.6284 0.8281 0.103 Uiso calc R 1 1 . .
    C C35 0.6009(7) 0.6343(8) 0.7766(2) 0.099(2) Uani d . 1 1 . .
    H H35 0.5930 0.5398 0.7711 0.119 Uiso calc R 1 1 . .
    C C36 0.6567(7) 0.7187(10) 0.7504(2) 0.102(2) Uani d . 1 1 . .
    H H36 0.6847 0.6827 0.7264 0.122 Uiso calc R 1 1 . .
    C C37 0.6717(7) 0.8574(9) 0.7594(2) 0.103(2) Uani d . 1 1 . .
    H H37 0.7110 0.9157 0.7417 0.123 Uiso calc R 1 1 . .
    C C38 0.6278(6) 0.9096(7) 0.7950(2) 0.0878(19) Uani d . 1 1 . .
    H H38 0.6390 1.0032 0.8013 0.105 Uiso calc R 1 1 . .
    N N1 0.2660(4) 0.6217(4) 1.00875(13) 0.0562(11) Uani d . 1 1 . .
    N N2 0.1097(4) 0.5853(4) 0.88561(12) 0.0586(11) Uani d . 1 1 . .
    N N3 0.7836(4) 0.8785(4) 1.01623(13) 0.0578(11) Uani d . 1 1 . .
    N N4 0.6071(4) 0.8956(4) 0.89468(13) 0.0597(11) Uani d . 1 1 . .
    O O1 0.4961(4) 0.5668(4) 1.03919(12) 0.0746(11) Uani d . 1 1 . .
    O O2 1.0116(4) 0.9462(4) 1.04478(12) 0.0777(12) Uani d . 1 1 . .
    H H2A 0.937(7) 0.915(7) 1.023(2) 0.14(3) Uiso d . 1 1 . .
    H H1 0.424(7) 0.574(8) 1.017(2) 0.15(3) Uiso d . 1 1 . .
loop_
    _atom_site_aniso_label
    _atom_site_aniso_U_11
    _atom_site_aniso_U_22
    _atom_site_aniso_U_33
    _atom_site_aniso_U_12
    _atom_site_aniso_U_13
    _atom_site_aniso_U_23
    C1 0.072(4) 0.037(3) 0.060(3) -0.002(2) 0.016(3) -0.001(2)
    C2 0.102(5) 0.061(4) 0.065(4) 0.009(3) 0.024(4) -0.001(3)
    C3 0.133(6) 0.067(4) 0.066(4) -0.003(4) 0.019(4) -0.013(3)
    C4 0.109(5) 0.075(4) 0.062(4) -0.018(4) -0.009(4) 0.003(3)
    C5 0.082(4) 0.068(4) 0.059(3) -0.013(3) 0.003(3) 0.004(3)
    C6 0.074(4) 0.047(3) 0.054(3) -0.011(3) 0.007(3) -0.003(2)
    C7 0.058(3) 0.039(3) 0.078(4) 0.001(2) 0.016(3) 0.007(3)
    C8 0.054(3) 0.047(3) 0.069(3) 0.007(2) 0.008(3) 0.005(3)
    C9 0.063(3) 0.041(3) 0.086(4) -0.002(2) 0.007(3) 0.010(3)
    C10 0.066(3) 0.047(3) 0.087(4) -0.005(3) 0.000(3) 0.008(3)
    C11 0.069(3) 0.041(3) 0.077(4) 0.004(3) 0.004(3) 0.006(3)
    C12 0.073(4) 0.036(3) 0.071(3) -0.007(2) 0.004(3) 0.000(2)
    C13 0.075(4) 0.069(4) 0.086(4) -0.009(3) -0.011(3) -0.005(3)
    C14 0.067(4) 0.066(4) 0.066(3) 0.004(3) -0.005(3) -0.005(3)
    C15 0.070(4) 0.114(6) 0.094(5) 0.011(4) -0.010(4) 0.017(4)
    C16 0.114(7) 0.134(7) 0.084(5) 0.015(5) -0.007(4) 0.035(5)
    C17 0.104(6) 0.129(6) 0.067(4) -0.009(5) 0.003(4) 0.009(4)
    C18 0.085(5) 0.163(8) 0.094(5) 0.009(5) 0.011(4) 0.012(5)
    C19 0.088(5) 0.115(6) 0.082(4) 0.028(4) 0.003(4) 0.015(4)
    C20 0.060(3) 0.040(3) 0.068(3) 0.003(2) 0.014(3) 0.005(2)
    C21 0.074(4) 0.091(4) 0.079(4) -0.013(3) 0.020(3) 0.005(4)
    C22 0.107(6) 0.122(6) 0.072(4) -0.023(5) 0.014(4) 0.010(4)
    C23 0.092(5) 0.087(5) 0.070(4) -0.002(4) -0.002(3) 0.005(3)
    C24 0.064(4) 0.065(4) 0.078(4) 0.008(3) 0.005(3) 0.013(3)
    C25 0.061(3) 0.045(3) 0.065(3) 0.008(2) 0.014(3) 0.009(2)
    C26 0.060(3) 0.038(3) 0.077(4) -0.002(2) 0.022(3) 0.003(3)
    C27 0.066(3) 0.047(3) 0.070(3) -0.009(3) 0.014(3) 0.002(3)
    C28 0.062(3) 0.047(3) 0.081(4) 0.002(3) 0.013(3) -0.004(3)
    C29 0.058(3) 0.049(3) 0.093(4) 0.009(3) 0.014(3) 0.002(3)
    C30 0.085(4) 0.049(3) 0.075(4) 0.005(3) 0.007(3) -0.005(3)
    C31 0.084(4) 0.043(3) 0.077(4) 0.011(3) 0.007(3) 0.002(3)
    C32 0.065(4) 0.076(4) 0.088(4) 0.010(3) -0.001(3) 0.001(3)
    C33 0.064(4) 0.063(4) 0.073(4) 0.003(3) -0.009(3) 0.003(3)
    C34 0.089(5) 0.076(4) 0.094(5) -0.003(4) 0.008(4) -0.008(4)
    C35 0.103(6) 0.096(5) 0.095(5) 0.012(4) -0.004(4) -0.013(5)
    C36 0.092(5) 0.140(7) 0.070(4) 0.032(5) -0.005(4) -0.012(5)
    C37 0.106(6) 0.123(7) 0.078(5) 0.008(5) 0.003(4) 0.028(5)
    C38 0.092(5) 0.076(4) 0.091(5) 0.002(4) -0.013(4) 0.007(4)
    N1 0.058(3) 0.049(2) 0.063(3) 0.004(2) 0.010(2) 0.002(2)
    N2 0.065(3) 0.041(2) 0.068(3) -0.004(2) -0.005(2) 0.000(2)
    N3 0.058(3) 0.049(2) 0.069(3) -0.003(2) 0.016(2) 0.000(2)
    N4 0.056(3) 0.047(2) 0.075(3) 0.007(2) 0.004(2) 0.001(2)
    O1 0.065(2) 0.101(3) 0.059(2) 0.006(2) 0.010(2) -0.011(2)
    O2 0.062(2) 0.101(3) 0.072(3) -0.010(2) 0.019(2) 0.008(2)
_geom_special_details
;
All e.s.d.'s (except the e.s.d. in the dihedral angle between two l.s. planes)
are estimated using the full covariance matrix. The cell e.s.d.'s are taken
into account individually in the estimation of e.s.d.'s in distances, angles
and torsion angles; correlations between e.s.d.'s in cell parameters are only
used when they are defined by crystal symmetry. An approximate (isotropic)
treatment of cell e.s.d.'s is used for estimating e.s.d.'s involving l.s.
planes.
;
loop_
    _geom_bond_atom_site_label_1
    _geom_bond_atom_site_label_2
    _geom_bond_site_symmetry_2
    _geom_bond_distance
    _geom_bond_publ_flag
    C1 C2 . 1.386(7) ?
    C1 C6 . 1.409(7) ?
    C1 C7 . 1.453(7) ?
    C2 C3 . 1.368(8) ?
    C2 H2 . 0.9300 ?
    C3 C4 . 1.389(8) ?
    C3 H3 . 0.9300 ?
    C4 C5 . 1.361(7) ?
    C4 H4 . 0.9300 ?
    C5 C6 . 1.381(7) ?
    C5 H5 . 0.9300 ?
    C6 O1 . 1.342(6) ?
    C7 N1 . 1.262(6) ?
    C7 H7 . 0.9300 ?
    C8 N1 . 1.455(6) ?
    C8 C9 . 1.516(7) ?
    C8 C12 . 1.517(6) ?
    C8 H8 . 0.9800 ?
    C9 C10 . 1.514(7) ?
    C9 H9A . 0.9700 ?
    C9 H9B . 0.9700 ?
    C10 N2 . 1.461(6) ?
    C10 H10A . 0.9700 ?
    C10 H10B . 0.9700 ?
    C11 N2 . 1.462(6) ?
    C11 C12 . 1.512(6) ?
    C11 H11A . 0.9700 ?
    C11 H11B . 0.9700 ?
    C12 H12A . 0.9700 ?
    C12 H12B . 0.9700 ?
    C13 N2 . 1.456(6) ?
    C13 C14 . 1.498(7) ?
    C13 H13A . 0.9700 ?
    C13 H13B . 0.9700 ?
    C14 C15 . 1.360(7) ?
    C14 C19 . 1.377(8) ?
    C15 C16 . 1.384(9) ?
    C15 H15 . 0.9300 ?
    C16 C17 . 1.363(9) ?
    C16 H16 . 0.9300 ?
    C17 C18 . 1.355(9) ?
    C17 H17 . 0.9300 ?
    C18 C19 . 1.372(9) ?
    C18 H18 . 0.9300 ?
    C19 H19 . 0.9300 ?
    C20 C21 . 1.393(7) ?
    C20 C25 . 1.404(6) ?
    C20 C26 . 1.449(7) ?
    C21 C22 . 1.362(8) ?
    C21 H21 . 0.9300 ?
    C22 C23 . 1.390(8) ?
    C22 H22 . 0.9300 ?
    C23 C24 . 1.344(7) ?
    C23 H23 . 0.9300 ?
    C24 C25 . 1.387(7) ?
    C24 H24 . 0.9300 ?
    C25 O2 . 1.336(6) ?
    C26 N3 . 1.267(6) ?
    C26 H26 . 0.9300 ?
    C27 N3 . 1.458(6) ?
    C27 C31 . 1.511(7) ?
    C27 C28 . 1.527(7) ?
    C27 H27 . 0.9800 ?
    C28 C29 . 1.504(7) ?
    C28 H28A . 0.9700 ?
    C28 H28B . 0.9700 ?
    C29 N4 . 1.462(6) ?
    C29 H29A . 0.9700 ?
    C29 H29B . 0.9700 ?
    C30 N4 . 1.464(6) ?
    C30 C31 . 1.509(7) ?
    C30 H30A . 0.9700 ?
    C30 H30B . 0.9700 ?
    C31 H31A . 0.9700 ?
    C31 H31B . 0.9700 ?
    C32 N4 . 1.463(6) ?
    C32 C33 . 1.487(7) ?
    C32 H32A . 0.9700 ?
    C32 H32B . 0.9700 ?
    C33 C38 . 1.376(8) ?
    C33 C34 . 1.377(8) ?
    C34 C35 . 1.353(8) ?
    C34 H34 . 0.9300 ?
    C35 C36 . 1.357(9) ?
    C35 H35 . 0.9300 ?
    C36 C37 . 1.374(10) ?
    C36 H36 . 0.9300 ?
    C37 C38 . 1.388(9) ?
    C37 H37 . 0.9300 ?
    C38 H38 . 0.9300 ?
    O1 H1 . 1.01(8) ?
    O2 H2A . 1.05(7) ?
loop_
    _geom_angle_atom_site_label_1
    _geom_angle_atom_site_label_2
    _geom_angle_atom_site_label_3
    _geom_angle_site_symmetry_1
    _geom_angle_site_symmetry_3
    _geom_angle
    _geom_angle_publ_flag
    C2 C1 C6 . . 118.1(5) ?
    C2 C1 C7 . . 121.2(5) ?
    C6 C1 C7 . . 120.7(5) ?
    C3 C2 C1 . . 121.9(6) ?
    C3 C2 H2 . . 119.0 ?
    C1 C2 H2 . . 119.0 ?
    C2 C3 C4 . . 118.8(6) ?
    C2 C3 H3 . . 120.6 ?
    C4 C3 H3 . . 120.6 ?
    C5 C4 C3 . . 120.9(6) ?
    C5 C4 H4 . . 119.5 ?
    C3 C4 H4 . . 119.5 ?
    C4 C5 C6 . . 120.5(6) ?
    C4 C5 H5 . . 119.8 ?
    C6 C5 H5 . . 119.8 ?
    O1 C6 C5 . . 118.8(5) ?
    O1 C6 C1 . . 121.4(5) ?
    C5 C6 C1 . . 119.7(5) ?
    N1 C7 C1 . . 122.6(5) ?
    N1 C7 H7 . . 118.7 ?
    C1 C7 H7 . . 118.7 ?
    N1 C8 C9 . . 109.6(4) ?
    N1 C8 C12 . . 110.0(4) ?
    C9 C8 C12 . . 109.9(4) ?
    N1 C8 H8 . . 109.1 ?
    C9 C8 H8 . . 109.1 ?
    C12 C8 H8 . . 109.1 ?
    C10 C9 C8 . . 111.8(4) ?
    C10 C9 H9A . . 109.3 ?
    C8 C9 H9A . . 109.3 ?
    C10 C9 H9B . . 109.3 ?
    C8 C9 H9B . . 109.3 ?
    H9A C9 H9B . . 107.9 ?
    N2 C10 C9 . . 112.0(4) ?
    N2 C10 H10A . . 109.2 ?
    C9 C10 H10A . . 109.2 ?
    N2 C10 H10B . . 109.2 ?
    C9 C10 H10B . . 109.2 ?
    H10A C10 H10B . . 107.9 ?
    N2 C11 C12 . . 110.9(4) ?
    N2 C11 H11A . . 109.5 ?
    C12 C11 H11A . . 109.5 ?
    N2 C11 H11B . . 109.5 ?
    C12 C11 H11B . . 109.5 ?
    H11A C11 H11B . . 108.1 ?
    C11 C12 C8 . . 111.3(4) ?
    C11 C12 H12A . . 109.4 ?
    C8 C12 H12A . . 109.4 ?
    C11 C12 H12B . . 109.4 ?
    C8 C12 H12B . . 109.4 ?
    H12A C12 H12B . . 108.0 ?
    N2 C13 C14 . . 114.8(5) ?
    N2 C13 H13A . . 108.6 ?
    C14 C13 H13A . . 108.6 ?
    N2 C13 H13B . . 108.6 ?
    C14 C13 H13B . . 108.6 ?
    H13A C13 H13B . . 107.5 ?
    C15 C14 C19 . . 116.8(6) ?
    C15 C14 C13 . . 120.6(6) ?
    C19 C14 C13 . . 122.6(5) ?
    C14 C15 C16 . . 121.7(7) ?
    C14 C15 H15 . . 119.1 ?
    C16 C15 H15 . . 119.1 ?
    C17 C16 C15 . . 120.2(7) ?
    C17 C16 H16 . . 119.9 ?
    C15 C16 H16 . . 119.9 ?
    C18 C17 C16 . . 119.0(7) ?
    C18 C17 H17 . . 120.5 ?
    C16 C17 H17 . . 120.5 ?
    C17 C18 C19 . . 120.4(7) ?
    C17 C18 H18 . . 119.8 ?
    C19 C18 H18 . . 119.8 ?
    C18 C19 C14 . . 121.8(6) ?
    C18 C19 H19 . . 119.1 ?
    C14 C19 H19 . . 119.1 ?
    C21 C20 C25 . . 118.0(5) ?
    C21 C20 C26 . . 120.4(5) ?
    C25 C20 C26 . . 121.7(5) ?
    C22 C21 C20 . . 121.7(6) ?
    C22 C21 H21 . . 119.2 ?
    C20 C21 H21 . . 119.2 ?
    C21 C22 C23 . . 119.4(6) ?
    C21 C22 H22 . . 120.3 ?
    C23 C22 H22 . . 120.3 ?
    C24 C23 C22 . . 120.2(6) ?
    C24 C23 H23 . . 119.9 ?
    C22 C23 H23 . . 119.9 ?
    C23 C24 C25 . . 121.5(6) ?
    C23 C24 H24 . . 119.2 ?
    C25 C24 H24 . . 119.2 ?
    O2 C25 C24 . . 120.0(5) ?
    O2 C25 C20 . . 120.8(5) ?
    C24 C25 C20 . . 119.2(5) ?
    N3 C26 C20 . . 121.8(5) ?
    N3 C26 H26 . . 119.1 ?
    C20 C26 H26 . . 119.1 ?
    N3 C27 C31 . . 110.5(4) ?
    N3 C27 C28 . . 109.0(4) ?
    C31 C27 C28 . . 108.6(4) ?
    N3 C27 H27 . . 109.6 ?
    C31 C27 H27 . . 109.6 ?
    C28 C27 H27 . . 109.6 ?
    C29 C28 C27 . . 110.6(4) ?
    C29 C28 H28A . . 109.5 ?
    C27 C28 H28A . . 109.5 ?
    C29 C28 H28B . . 109.5 ?
    C27 C28 H28B . . 109.5 ?
    H28A C28 H28B . . 108.1 ?
    N4 C29 C28 . . 111.4(4) ?
    N4 C29 H29A . . 109.3 ?
    C28 C29 H29A . . 109.3 ?
    N4 C29 H29B . . 109.3 ?
    C28 C29 H29B . . 109.3 ?
    H29A C29 H29B . . 108.0 ?
    N4 C30 C31 . . 111.1(4) ?
    N4 C30 H30A . . 109.4 ?
    C31 C30 H30A . . 109.4 ?
    N4 C30 H30B . . 109.4 ?
    C31 C30 H30B . . 109.4 ?
    H30A C30 H30B . . 108.0 ?
    C30 C31 C27 . . 111.8(4) ?
    C30 C31 H31A . . 109.3 ?
    C27 C31 H31A . . 109.3 ?
    C30 C31 H31B . . 109.3 ?
    C27 C31 H31B . . 109.3 ?
    H31A C31 H31B . . 107.9 ?
    N4 C32 C33 . . 114.4(4) ?
    N4 C32 H32A . . 108.7 ?
    C33 C32 H32A . . 108.7 ?
    N4 C32 H32B . . 108.7 ?
    C33 C32 H32B . . 108.7 ?
    H32A C32 H32B . . 107.6 ?
    C38 C33 C34 . . 116.6(6) ?
    C38 C33 C32 . . 120.8(6) ?
    C34 C33 C32 . . 122.6(6) ?
    C35 C34 C33 . . 122.8(7) ?
    C35 C34 H34 . . 118.6 ?
    C33 C34 H34 . . 118.6 ?
    C34 C35 C36 . . 120.0(7) ?
    C34 C35 H35 . . 120.0 ?
    C36 C35 H35 . . 120.0 ?
    C35 C36 C37 . . 119.8(7) ?
    C35 C36 H36 . . 120.1 ?
    C37 C36 H36 . . 120.1 ?
    C36 C37 C38 . . 119.3(7) ?
    C36 C37 H37 . . 120.4 ?
    C38 C37 H37 . . 120.4 ?
    C33 C38 C37 . . 121.5(7) ?
    C33 C38 H38 . . 119.3 ?
    C37 C38 H38 . . 119.3 ?
    C7 N1 C8 . . 120.6(4) ?
    C13 N2 C10 . . 109.5(4) ?
    C13 N2 C11 . . 111.3(4) ?
    C10 N2 C11 . . 109.0(4) ?
    C26 N3 C27 . . 119.9(4) ?
    C29 N4 C32 . . 109.3(4) ?
    C29 N4 C30 . . 109.8(4) ?
    C32 N4 C30 . . 111.1(4) ?
    C6 O1 H1 . . 111(4) ?
    C25 O2 H2A . . 109(4) ?
loop_
    _geom_torsion_atom_site_label_1
    _geom_torsion_atom_site_label_2
    _geom_torsion_atom_site_label_3
    _geom_torsion_atom_site_label_4
    _geom_torsion_site_symmetry_1
    _geom_torsion_site_symmetry_2
    _geom_torsion_site_symmetry_3
    _geom_torsion_site_symmetry_4
    _geom_torsion
    _geom_torsion_publ_flag
    C6 C1 C2 C3 . . . . 1.4(8) ?
    C7 C1 C2 C3 . . . . -177.8(5) ?
    C1 C2 C3 C4 . . . . -1.0(9) ?
    C2 C3 C4 C5 . . . . -0.5(9) ?
    C3 C4 C5 C6 . . . . 1.4(9) ?
    C4 C5 C6 O1 . . . . 178.9(5) ?
    C4 C5 C6 C1 . . . . -0.9(8) ?
    C2 C1 C6 O1 . . . . 179.7(5) ?
    C7 C1 C6 O1 . . . . -1.1(7) ?
    C2 C1 C6 C5 . . . . -0.5(7) ?
    C7 C1 C6 C5 . . . . 178.7(5) ?
    C2 C1 C7 N1 . . . . -179.7(5) ?
    C6 C1 C7 N1 . . . . 1.2(7) ?
    N1 C8 C9 C10 . . . . -171.3(4) ?
    C12 C8 C9 C10 . . . . -50.2(6) ?
    C8 C9 C10 N2 . . . . 55.4(6) ?
    N2 C11 C12 C8 . . . . -58.8(6) ?
    N1 C8 C12 C11 . . . . 172.8(4) ?
    C9 C8 C12 C11 . . . . 52.1(5) ?
    N2 C13 C14 C15 . . . . -136.4(6) ?
    N2 C13 C14 C19 . . . . 45.2(8) ?
    C19 C14 C15 C16 . . . . -0.2(10) ?
    C13 C14 C15 C16 . . . . -178.7(6) ?
    C14 C15 C16 C17 . . . . 0.0(12) ?
    C15 C16 C17 C18 . . . . -0.1(12) ?
    C16 C17 C18 C19 . . . . 0.5(12) ?
    C17 C18 C19 C14 . . . . -0.7(12) ?
    C15 C14 C19 C18 . . . . 0.6(10) ?
    C13 C14 C19 C18 . . . . 179.0(6) ?
    C25 C20 C21 C22 . . . . -0.8(9) ?
    C26 C20 C21 C22 . . . . 179.9(6) ?
    C20 C21 C22 C23 . . . . 0.5(11) ?
    C21 C22 C23 C24 . . . . 0.3(10) ?
    C22 C23 C24 C25 . . . . -0.7(9) ?
    C23 C24 C25 O2 . . . . 180.0(5) ?
    C23 C24 C25 C20 . . . . 0.4(8) ?
    C21 C20 C25 O2 . . . . -179.3(5) ?
    C26 C20 C25 O2 . . . . 0.1(7) ?
    C21 C20 C25 C24 . . . . 0.3(7) ?
    C26 C20 C25 C24 . . . . 179.7(5) ?
    C21 C20 C26 N3 . . . . 178.2(5) ?
    C25 C20 C26 N3 . . . . -1.1(7) ?
    N3 C27 C28 C29 . . . . 174.9(4) ?
    C31 C27 C28 C29 . . . . 54.5(6) ?
    C27 C28 C29 N4 . . . . -58.7(6) ?
    N4 C30 C31 C27 . . . . 57.2(6) ?
    N3 C27 C31 C30 . . . . -173.5(4) ?
    C28 C27 C31 C30 . . . . -54.0(6) ?
    N4 C32 C33 C38 . . . . -85.8(7) ?
    N4 C32 C33 C34 . . . . 96.1(7) ?
    C38 C33 C34 C35 . . . . -0.1(9) ?
    C32 C33 C34 C35 . . . . 178.0(6) ?
    C33 C34 C35 C36 . . . . -1.6(10) ?
    C34 C35 C36 C37 . . . . 2.1(11) ?
    C35 C36 C37 C38 . . . . -0.9(11) ?
    C34 C33 C38 C37 . . . . 1.4(9) ?
    C32 C33 C38 C37 . . . . -176.8(5) ?
    C36 C37 C38 C33 . . . . -0.9(10) ?
    C1 C7 N1 C8 . . . . -179.5(4) ?
    C9 C8 N1 C7 . . . . -118.2(5) ?
    C12 C8 N1 C7 . . . . 120.8(5) ?
    C14 C13 N2 C10 . . . . -177.4(5) ?
    C14 C13 N2 C11 . . . . 62.1(6) ?
    C9 C10 N2 C13 . . . . 178.0(4) ?
    C9 C10 N2 C11 . . . . -60.0(5) ?
    C12 C11 N2 C13 . . . . -177.6(4) ?
    C12 C11 N2 C10 . . . . 61.6(5) ?
    C20 C26 N3 C27 . . . . -178.4(4) ?
    C31 C27 N3 C26 . . . . -132.8(5) ?
    C28 C27 N3 C26 . . . . 107.9(5) ?
    C28 C29 N4 C32 . . . . -177.8(4) ?
    C28 C29 N4 C30 . . . . 60.1(5) ?
    C33 C32 N4 C29 . . . . 169.3(5) ?
    C33 C32 N4 C30 . . . . -69.5(6) ?
    C31 C30 N4 C29 . . . . -58.7(6) ?
    C31 C30 N4 C32 . . . . -179.7(4) ?
loop_
    _geom_hbond_atom_site_label_D
    _geom_hbond_atom_site_label_H
    _geom_hbond_atom_site_label_A
    _geom_hbond_site_symmetry_A
    _geom_hbond_distance_DH
    _geom_hbond_distance_HA
    _geom_hbond_distance_DA
    _geom_hbond_angle_DHA
    O1 H1 N1 . 1.01(8) 1.73(7) 2.597(5) 141(6)
    O2 H2A N3 . 1.05(7) 1.66(7) 2.588(6) 144(5)
    O1 H1 O1 3_667 1.01(8) 2.49(7) 2.869(7) 102(5)
