# Supplementary material for: (E)-2-[(1-Benzyl­piperidin-4-yl)imino­meth­yl]phenol
Source: Acta Crystallogr Sect E Struct Rep Online. 2011 Dec 10;68(Pt 1):o85. doi: 10.1107/S160053681105197X (PMC3254437; doi:10.1107/S160053681105197X)
Supplement: Supplementary file 2 [file e-68-00o85-Isup2.hkl]

# 
# h,k,l, Fc-squared, Fo-squared, sigma(Fo-squared) and status flag 
# 
data_I
_shelx_title ' F in P2(1)/c' 
_shelx_refln_list_code          4 
_shelx_F_calc_maximum      235.13 
_exptl_crystal_F_000      1264.00 
_reflns_d_resolution_high  0.8115 
 
loop_ 
 _symmetry_equiv_pos_as_xyz 
 'x, y, z' 
 '-x, y+1/2, -z+1/2' 
 '-x, -y, -z' 
 'x, -y-1/2, z-1/2' 
 
_cell_length_a    10.6030 
_cell_length_b     9.6330 
_cell_length_c    32.5950 
_cell_angle_alpha  90.000 
_cell_angle_beta   95.600 
_cell_angle_gamma  90.000 
 
_shelx_F_squared_multiplier     1.000 
 
loop_ 
 _refln_index_h 
 _refln_index_k 
 _refln_index_l 
 _refln_F_squared_calc 
 _refln_F_squared_meas 
 _refln_F_squared_sigma 
 _refln_observed_status 
   1   0   0       15.13       20.21      2.29 o 
   2   0   0     5670.37     5422.32     29.98 o 
   3   0   0      384.23      367.24     10.53 o 
   4   0   0     2262.57     2218.18     27.18 o 
   5   0   0      746.09      633.43     17.62 o 
   6   0   0      758.87      802.61     21.14 o 
   7   0   0       42.94       38.64     10.23 o 
   8   0   0      283.16      228.99     16.86 o 
   9   0   0       64.58       58.84     15.79 o 
  10   0   0       78.33       68.81     16.32 o 
  11   0   0        3.24       -8.03     13.05 o 
  12   0   0        8.00       28.75     17.99 o 
  13   0   0        3.00      -14.20     16.23 o 
   1   1   0       30.30       36.80      3.18 o 
   2   1   0    23163.15    24486.68    301.56 o 
   3   1   0     2051.02     1907.46     22.66 o 
   4   1   0      348.67      337.78     12.11 o 
   5   1   0       76.89      105.08      9.71 o 
   6   1   0       28.84       33.26     11.11 o 
   7   1   0       12.20       12.70     10.58 o 
   8   1   0       11.58        7.41     12.35 o 
   9   1   0        0.05      -10.58     10.85 o 
  10   1   0        0.36       -2.82     11.73 o 
  11   1   0        0.92       30.69     15.79 o 
  12   1   0        0.00       14.46     17.90 o 
   0   2   0     2335.62     2433.56     18.54 o 
   1   2   0     1961.26     1971.91     18.52 o 
   2   2   0    23217.77    24547.18    331.28 o 
   3   2   0       11.99        9.97      5.65 o 
   4   2   0       24.84       28.49      6.97 o 
   5   2   0       78.47       71.91      9.97 o 
   6   2   0      169.95      168.92     13.24 o 
   7   2   0        0.25       -0.44      8.11 o 
   8   2   0       17.74       27.17     13.14 o 
   9   2   0       98.87      106.49     17.56 o 
  10   2   0        8.29        8.11     16.58 o 
  11   2   0        0.35        8.11     18.26 o 
  12   2   0        6.51       19.14     19.49 o 
   1   3   0     2893.42     3012.86     26.81 o 
   2   3   0        0.54       -4.94      5.29 o 
   3   3   0        9.84        7.32      6.97 o 
   4   3   0     2517.27     2542.32     33.11 o 
   5   3   0      222.22      236.85     13.60 o 
   6   3   0       89.45       89.55     12.62 o 
   7   3   0      120.93      115.50     14.29 o 
   8   3   0       62.19       56.11     14.73 o 
   9   3   0       43.76       37.22     16.32 o 
  10   3   0       15.16       44.63     16.94 o 
  11   3   0       22.61       33.34     20.64 o 
  12   3   0       77.29       40.58     24.61 o 
   0   4   0    12729.64    13647.84     63.47 o 
   1   4   0     1539.88     1668.43     23.30 o 
   2   4   0      118.24      129.02      9.80 o 
   3   4   0     1702.93     1655.98     26.75 o 
   4   4   0      217.26      186.97     12.80 o 
   5   4   0        4.54       -1.68      8.03 o 
   6   4   0        6.01        4.23     11.20 o 
   7   4   0        1.69       -3.88     10.50 o 
   8   4   0       10.48        6.97     14.55 o 
   9   4   0       59.29       51.43     17.73 o 
  10   4   0       20.91       50.72     18.79 o 
  11   4   0        5.79       52.04     20.11 o 
  12   4   0       17.51       -3.00     18.43 o 
   1   5   0        6.72       15.35      9.35 o 
   2   5   0      192.89      211.59     12.98 o 
   3   5   0      121.90      133.77     13.06 o 
   4   5   0      152.50      214.71     13.41 o 
   5   5   0      138.30      175.25     14.82 o 
   6   5   0        0.48       22.49     11.55 o 
   7   5   0        0.00        1.50     12.88 o 
   8   5   0       15.86       24.17     15.52 o 
   9   5   0       19.49       36.16     16.94 o 
  10   5   0       54.04       63.86     22.67 o 
  11   5   0       35.91       78.68     23.90 o 
   0   6   0       11.86       -1.23      9.53 o 
   1   6   0      370.78      353.72     16.07 o 
   2   6   0      840.88      916.05     23.27 o 
   3   6   0       11.96       25.05     10.67 o 
   4   6   0      135.62      126.36     14.65 o 
   5   6   0       16.71       16.41     13.32 o 
   6   6   0       21.15       20.46     13.67 o 
   7   6   0        1.57       -7.32     13.23 o 
   8   6   0      316.52      338.60     24.54 o 
   9   6   0        1.05       -4.06     15.88 o 
  10   6   0       57.70       39.52     21.79 o 
  11   6   0        2.53       -2.03     19.32 o 
   1   7   0      463.33      477.43     19.96 o 
   2   7   0       41.67       54.69     12.97 o 
   3   7   0       14.63       38.28     13.05 o 
   4   7   0      113.47       95.20     15.97 o 
   5   7   0       22.30       -6.88     11.82 o 
   6   7   0      259.41      279.96     21.89 o 
   7   7   0        3.31       -4.41     13.85 o 
   8   7   0        0.41      -10.50     16.32 o 
   9   7   0        0.00       -2.65     17.46 o 
  10   7   0        4.82      -14.55     19.40 o 
   0   8   0      850.30      857.26     26.88 o 
   1   8   0       64.72       71.98     15.08 o 
   2   8   0      695.50      658.71     24.83 o 
   3   8   0      162.63      122.92     17.65 o 
   4   8   0       29.92       26.02     15.35 o 
   5   8   0        0.19      -13.58     13.58 o 
   6   8   0        6.12       13.41     16.49 o 
   7   8   0        8.66       -6.62     14.64 o 
   8   8   0        4.97        3.18     20.37 o 
   9   8   0        2.35      -18.52     18.52 o 
   1   9   0      106.72      100.40     18.70 o 
   2   9   0        2.91        8.03     16.32 o 
   3   9   0        6.64       10.85     15.35 o 
   4   9   0       14.26       44.28     15.26 o 
   5   9   0        0.94       24.52     16.41 o 
   6   9   0       17.99       18.79     18.79 o 
   7   9   0        0.11       -0.88     16.14 o 
   8   9   0        5.02      -10.85     18.17 o 
   0  10   0        3.20       36.25     15.88 o 
   1  10   0       13.51       64.56     15.61 o 
   2  10   0       99.30       91.13     20.82 o 
   3  10   0       36.88       60.69     17.99 o 
   4  10   0       98.48       71.19     20.91 o 
   5  10   0        0.11       41.37     17.99 o 
   6  10   0        8.83      -15.35     18.26 o 
   1  11   0       38.61        8.29     20.38 o 
   2  11   0       32.47       35.11     20.46 o 
   3  11   0       22.65       57.69     19.85 o 
   4  11   0       16.61        7.32     21.17 o 
 -12   1   1        3.57       24.34     16.41 o 
 -11   1   1       11.12       16.76     16.93 o 
 -10   1   1        1.20       -8.47     13.32 o 
  -9   1   1      127.36      123.35     16.94 o 
  -8   1   1       10.46       17.46     11.03 o 
  -7   1   1       62.92       71.46     11.91 o 
  -6   1   1      270.96      257.12     14.92 o 
  -5   1   1     4963.30     5290.44     47.83 o 
  -4   1   1      510.48      441.07     13.80 o 
  -3   1   1    14359.04    14063.66    258.67 o 
  -2   1   1        2.78       14.82      4.50 o 
  -1   1   1     2391.71     2628.01     17.02 o 
   0   1   1      153.88      157.79      2.60 o 
   1   1   1       18.56       23.20      3.26 o 
   2   1   1      102.50      110.98      6.45 o 
   3   1   1      444.23      452.09     11.95 o 
   4   1   1      630.48      604.41     15.14 o 
   5   1   1     1129.42     1190.79     23.85 o 
   6   1   1        9.51       -6.62      7.67 o 
   7   1   1       24.84       26.73     10.32 o 
   8   1   1        3.79       14.91     11.91 o 
   9   1   1       52.06       54.34     15.26 o 
  10   1   1       17.91       13.23     16.85 o 
  11   1   1        0.01      -13.58     13.58 o 
  12   1   1        2.58      -17.46     17.46 o 
 -12   2   1        4.85       -8.29     16.41 o 
 -11   2   1        2.39      -12.26     14.29 o 
 -10   2   1        5.00       26.81     14.55 o 
  -9   2   1       26.93       30.78     15.44 o 
  -8   2   1       63.95       69.16     13.59 o 
  -7   2   1       52.73       43.67     11.47 o 
  -6   2   1      239.08      279.32     15.54 o 
  -5   2   1      114.52       92.13     10.68 o 
  -4   2   1      360.46      339.16     13.08 o 
  -3   2   1     1687.29     1827.52     23.45 o 
  -2   2   1        0.91       19.40      5.73 o 
   0   2   1       19.85       31.96      4.63 o 
   1   2   1     2424.95     2446.05     21.03 o 
   2   2   1      563.17      544.95     12.31 o 
   3   2   1      629.94      613.16     14.35 o 
   4   2   1       38.62       39.70      7.06 o 
   5   2   1      202.43      258.30     13.07 o 
   6   2   1      179.61      201.32     12.53 o 
   7   2   1       31.78       25.49     10.94 o 
   8   2   1        1.62       14.02     13.67 o 
   9   2   1        5.38       21.61     14.02 o 
  10   2   1        0.58       -9.53     13.49 o 
  11   2   1        6.45      -15.52     15.52 o 
  12   2   1        3.59       10.23     19.58 o 
 -12   3   1        0.42       -7.59     17.55 o 
 -11   3   1       48.58       62.19     21.35 o 
 -10   3   1        6.11      -13.94     13.94 o 
  -9   3   1      192.20      193.34     19.68 o 
  -8   3   1       57.61       76.04     15.17 o 
  -7   3   1       31.04       31.67     11.47 o 
  -6   3   1       20.36       25.76     10.67 o 
  -5   3   1       15.27       46.31      9.61 o 
  -4   3   1      235.47      257.48     12.71 o 
  -3   3   1     2190.79     2207.70     27.93 o 
  -2   3   1      224.20      215.33      9.27 o 
  -1   3   1      280.51      313.55      9.90 o 
   0   3   1     2814.91     3015.04     18.04 o 
   1   3   1     6215.85     6883.10     40.91 o 
   2   3   1      229.09      241.75     10.33 o 
   3   3   1       33.32       30.35      7.32 o 
   4   3   1        3.39       21.17      7.76 o 
   5   3   1       38.45       55.22      9.62 o 
   6   3   1        8.02        3.35     10.23 o 
   7   3   1        0.80       -7.14      9.53 o 
   8   3   1       60.81       55.13     15.35 o 
   9   3   1        0.39      -11.38     12.97 o 
  10   3   1       26.67      -15.44     15.44 o 
  11   3   1      155.64      156.08     24.62 o 
  12   3   1        0.99       11.64     22.23 o 
 -12   4   1        9.19      -12.88     18.88 o 
 -11   4   1        4.46       -9.70     18.35 o 
 -10   4   1        4.42        8.73     17.73 o 
  -9   4   1       33.03       17.29     16.58 o 
  -8   4   1        1.26       16.14     13.14 o 
  -7   4   1      166.38      142.78     16.41 o 
  -6   4   1        0.08        3.00      9.79 o 
  -5   4   1        0.51        8.29      9.79 o 
  -4   4   1       74.83       63.52     10.76 o 
  -3   4   1     2203.99     2310.93     31.18 o 
  -2   4   1      335.26      370.44     13.52 o 
  -1   4   1        3.80        6.79      7.23 o 
   0   4   1     1024.40     1051.28     13.08 o 
   1   4   1    10649.14    11651.71     60.32 o 
   2   4   1      495.72      539.09     15.56 o 
   3   4   1       68.06       79.23     10.23 o 
   4   4   1      548.59      579.00     18.30 o 
   5   4   1       32.04       33.61     10.41 o 
   6   4   1      213.19      179.17     15.18 o 
   7   4   1      231.39      209.89     18.71 o 
   8   4   1       12.17       -6.26     12.52 o 
   9   4   1        6.92       -0.71     13.58 o 
  10   4   1        7.78       -0.79     16.05 o 
  11   4   1       65.28       73.13     23.82 o 
  12   4   1        0.22       48.33     21.26 o 
 -11   5   1       38.96       73.74     23.37 o 
 -10   5   1       14.57       36.87     19.32 o 
  -9   5   1        0.66      -10.58     13.76 o 
  -8   5   1       11.43       -2.73     13.67 o 
  -7   5   1        6.39       -6.62     11.91 o 
  -6   5   1        3.43       22.93     11.64 o 
  -5   5   1       94.06       98.46     12.88 o 
  -4   5   1       26.22       21.35     10.32 o 
  -3   5   1      178.89      204.41     13.24 o 
  -2   5   1     2176.80     2218.35     31.59 o 
  -1   5   1     2086.14     2167.37     29.55 o 
   0   5   1      495.79      511.77     21.21 o 
   1   5   1      967.97      981.98     21.26 o 
   2   5   1      337.50      356.39     14.75 o 
   3   5   1       97.98      140.56     12.18 o 
   4   5   1      210.10      203.01     14.56 o 
   5   5   1      336.33      324.41     17.75 o 
   6   5   1        1.19       -5.47      9.97 o 
   7   5   1       47.04       54.07     13.67 o 
   8   5   1        7.35       13.41     16.76 o 
   9   5   1       50.36       56.10     19.58 o 
  10   5   1       27.32       28.05     22.40 o 
  11   5   1      210.41      191.57     28.32 o 
 -11   6   1        7.16       -7.94     18.61 o 
 -10   6   1        3.40       -9.00     18.08 o 
  -9   6   1        3.64       -4.85     15.96 o 
  -8   6   1       15.75       28.58     17.11 o 
  -7   6   1       58.71       67.57     18.61 o 
  -6   6   1        9.82       19.49     13.41 o 
  -5   6   1       34.27       35.64     12.97 o 
  -4   6   1       94.20       84.87     12.97 o 
  -3   6   1      273.20      271.29     15.89 o 
  -2   6   1        2.30       21.34     11.20 o 
  -1   6   1     2129.05     2265.84     33.42 o 
   0   6   1       93.50      103.00      8.27 o 
   1   6   1      700.40      731.73     20.96 o 
   2   6   1      901.19      997.02     24.60 o 
   3   6   1        1.16       18.52     10.23 o 
   4   6   1       42.54       44.55     11.82 o 
   5   6   1       21.95       13.94     12.70 o 
   6   6   1       53.05       63.51     15.44 o 
   7   6   1        8.18      -13.14     13.14 o 
   8   6   1       37.65       25.40     18.70 o 
   9   6   1       20.29       29.11     19.76 o 
  10   6   1        2.12       -5.47     19.85 o 
  11   6   1       24.07       -3.00     20.73 o 
 -10   7   1       10.39       44.37     21.08 o 
  -9   7   1       39.66       53.28     20.82 o 
  -8   7   1        0.61        5.82     19.14 o 
  -7   7   1        3.81      -14.02     14.55 o 
  -6   7   1       23.43       44.10     14.29 o 
  -5   7   1       30.21       52.13     14.11 o 
  -4   7   1       49.87       28.76     14.73 o 
  -3   7   1      179.87      141.73     17.56 o 
  -2   7   1      262.47      269.58     17.39 o 
  -1   7   1      738.14      736.88     23.16 o 
   0   7   1        2.60       17.26      8.30 o 
   1   7   1       57.88       70.31     12.61 o 
   2   7   1        0.00       -5.29     11.20 o 
   3   7   1      249.94      314.40     17.83 o 
   4   7   1       26.00       19.41     13.41 o 
   5   7   1       21.02       21.52     13.94 o 
   6   7   1        7.88       11.47     15.52 o 
   7   7   1      162.60      160.85     20.65 o 
   8   7   1        0.13        0.97     19.05 o 
   9   7   1      107.45      107.10     23.38 o 
  10   7   1       51.41       78.07     23.20 o 
  -9   8   1       76.48       65.81     22.85 o 
  -8   8   1       12.94       48.78     19.23 o 
  -7   8   1        4.85        4.85     18.70 o 
  -6   8   1       18.03       15.08     16.41 o 
  -5   8   1       58.65       54.96     15.53 o 
  -4   8   1        0.12       19.14     14.11 o 
  -3   8   1       72.97       72.51     16.58 o 
  -2   8   1      220.25      239.61     19.59 o 
  -1   8   1      175.01      170.05     18.00 o 
   0   8   1       53.60       77.87     10.77 o 
   1   8   1       13.15       23.02     13.58 o 
   2   8   1      168.54      174.98     17.38 o 
   3   8   1      142.80      160.59     17.82 o 
   4   8   1        0.21       20.29     15.17 o 
   5   8   1        7.14       22.32     15.08 o 
   6   8   1        3.67      -16.05     16.05 o 
   7   8   1       90.01       94.66     20.20 o 
   8   8   1        1.72       27.96     19.58 o 
   9   8   1        4.97      -19.32     19.32 o 
  -8   9   1        9.29       -5.91     18.35 o 
  -7   9   1       85.10       72.60     22.23 o 
  -6   9   1        0.00       -4.23     16.76 o 
  -5   9   1        0.11       24.26     16.58 o 
  -4   9   1       21.51       17.38     15.97 o 
  -3   9   1        4.07      -14.99     14.99 o 
  -2   9   1      236.97      186.21     19.95 o 
  -1   9   1       67.50       54.78     18.17 o 
   0   9   1        0.20       -6.57     10.70 o 
   1   9   1      343.52      290.52     23.04 o 
   2   9   1       23.19       -0.71     16.14 o 
   3   9   1       10.18       14.02     15.44 o 
   4   9   1        9.04        0.00     14.91 o 
   5   9   1       10.37       11.03     17.73 o 
   6   9   1        0.35       15.96     18.87 o 
   7   9   1       15.58       13.05     21.43 o 
   8   9   1       13.88       -3.97     19.49 o 
  -7  10   1        0.14      -12.17     19.40 o 
  -6  10   1        0.16      -18.87     18.87 o 
  -5  10   1       16.58       58.13     19.58 o 
  -4  10   1      141.41      126.61     21.62 o 
  -3  10   1      126.70      183.42     21.09 o 
  -2  10   1       56.22       73.48     18.79 o 
  -1  10   1      140.66       93.70     20.20 o 
   0  10   1        1.31       11.03     12.00 o 
   1  10   1      273.18      205.46     22.33 o 
   2  10   1       58.15       46.13     20.38 o 
   3  10   1       28.36       51.25     17.38 o 
   4  10   1       15.65       22.67     17.91 o 
   5  10   1        0.49      -17.11     17.11 o 
   6  10   1        0.04       51.77     18.87 o 
  -4  11   1       14.52       10.41     22.23 o 
  -3  11   1        3.00       51.60     18.87 o 
  -2  11   1        2.58       15.17     19.49 o 
  -1  11   1        4.86       23.02     19.05 o 
   0  11   1       22.97        5.06     13.91 o 
   1  11   1       15.57       -2.73     18.79 o 
   2  11   1        0.39       -3.70     20.02 o 
   3  11   1       17.34       72.86     18.79 o 
   4  11   1       20.10       42.16     17.82 o 
 -13   0   2        1.96       24.43     20.64 o 
 -12   0   2        0.32        9.88     18.52 o 
 -11   0   2       14.76       38.19     17.02 o 
 -10   0   2      105.81       71.20     18.88 o 
  -9   0   2        3.79       -6.70     10.94 o 
  -8   0   2      289.06      303.68     18.98 o 
  -7   0   2        3.56        6.26     10.05 o 
  -6   0   2      138.00      132.20     13.06 o 
  -5   0   2      102.91      129.28     10.15 o 
  -4   0   2     5709.16     5797.26     43.95 o 
  -3   0   2      858.78      799.93     14.74 o 
  -1   0   2       28.47       55.51      2.82 o 
   0   0   2    10459.07     9437.58     65.28 o 
   1   0   2        6.89       14.20      2.29 o 
   2   0   2    29334.97    30205.00    328.86 o 
   3   0   2     6574.49     6465.60     40.44 o 
   4   0   2     2745.14     2507.34     28.94 o 
   5   0   2      854.88      828.80     19.93 o 
   6   0   2        5.31        6.26      8.20 o 
   7   0   2       17.72       16.05      9.88 o 
   8   0   2      194.58      181.01     16.86 o 
   9   0   2       10.35       -3.70     12.08 o 
  10   0   2        0.55       35.10     14.38 o 
  11   0   2        0.02       -6.44     14.64 o 
  12   0   2        1.79       35.72     18.79 o 
 -13   1   2        0.01       17.20     19.76 o 
 -12   1   2        5.32        3.35     19.40 o 
 -11   1   2        0.10        6.88     17.20 o 
 -10   1   2       14.81        4.32     15.70 o 
  -9   1   2       19.11       20.73     14.11 o 
  -8   1   2        1.75       -8.91      8.91 o 
  -7   1   2       17.85        1.76     11.03 o 
  -6   1   2     1099.25     1233.15     26.49 o 
  -5   1   2       29.16       62.98      9.35 o 
  -4   1   2      845.69      773.32     17.11 o 
  -3   1   2     1388.41     1380.54     19.52 o 
  -2   1   2     2575.30     2554.67     21.54 o 
  -1   1   2       27.01       42.79      3.26 o 
   0   1   2      729.86      648.47     44.74 o 
   1   1   2       64.90       53.06      4.06 o 
   2   1   2     5773.12     5696.20     33.70 o 
   3   1   2     1615.60     1538.14     20.52 o 
   4   1   2      444.87      471.64     13.97 o 
   5   1   2      390.52      445.33     15.37 o 
   6   1   2        2.78        1.50      8.73 o 
   7   1   2       12.76       18.70      9.88 o 
   8   1   2       42.31       54.43     14.20 o 
   9   1   2        4.85       35.90     14.11 o 
  10   1   2       33.38       14.20     18.26 o 
  11   1   2        8.35        3.00     17.82 o 
  12   1   2       41.56       44.90     21.61 o 
 -12   2   2        0.32      -17.38     17.38 o 
 -11   2   2        9.01       -7.41     15.44 o 
 -10   2   2       35.66       42.78     16.23 o 
  -9   2   2       11.61       15.79     14.38 o 
  -8   2   2       15.26       27.52     12.26 o 
  -7   2   2       34.56       42.87     11.29 o 
  -6   2   2      805.14      841.90     23.27 o 
  -5   2   2      252.28      233.99     13.33 o 
  -4   2   2       56.04       46.94      7.76 o 
  -3   2   2       10.18       17.02      6.17 o 
  -2   2   2    13530.34    13270.94    232.50 o 
  -1   2   2      119.62      142.96      7.15 o 
   0   2   2    17975.36    18636.21    332.18 o 
   1   2   2      863.06      854.52     13.52 o 
   2   2   2     2648.42     2767.16     26.46 o 
   3   2   2      143.20      142.48      8.47 o 
   4   2   2      557.25      569.91     16.19 o 
   5   2   2       19.20       23.90      8.38 o 
   6   2   2      259.72      220.80     14.92 o 
   7   2   2       13.95       27.52     10.23 o 
   8   2   2      110.48       99.26     15.00 o 
   9   2   2       31.73       39.34     16.49 o 
  10   2   2        0.07       25.49     17.55 o 
  11   2   2        0.85      -10.85     15.35 o 
  12   2   2       13.44       -2.82     19.05 o 
 -12   3   2        2.78       18.43     22.14 o 
 -11   3   2       10.86       13.41     18.61 o 
 -10   3   2        5.71        4.59     16.41 o 
  -9   3   2        6.22        0.79     14.73 o 
  -8   3   2       27.70       41.81     13.41 o 
  -7   3   2      140.16      144.80     13.68 o 
  -6   3   2      407.12      422.74     18.02 o 
  -5   3   2        0.45        6.97      8.73 o 
  -4   3   2     1170.65     1299.73     24.03 o 
  -3   3   2      126.61      135.66      9.27 o 
  -2   3   2     2904.59     3124.73     29.54 o 
  -1   3   2      781.44      779.63     14.10 o 
   0   3   2    13508.01    13768.60    296.25 o 
   1   3   2     4545.43     4571.16     33.90 o 
   2   3   2      440.33      441.48     12.82 o 
   3   3   2      237.17      243.30     11.30 o 
   4   3   2     1528.21     1668.09     27.89 o 
   5   3   2       30.04       47.81      9.09 o 
   6   3   2        0.01       14.11      9.53 o 
   7   3   2       78.99       62.46     13.76 o 
   8   3   2        5.35        0.71     14.47 o 
   9   3   2      107.73      110.81     19.59 o 
  10   3   2      348.41      314.26     26.92 o 
  11   3   2        2.60       61.12     19.40 o 
  12   3   2        2.13       45.69     18.08 o 
 -12   4   2        3.53       -3.97     18.43 o 
 -11   4   2        1.27       16.14     17.73 o 
 -10   4   2        7.35       -3.18     14.55 o 
  -9   4   2        3.45        0.88     15.96 o 
  -8   4   2       15.04       25.23     13.23 o 
  -7   4   2       21.56       17.55     12.44 o 
  -6   4   2        0.00       10.05      9.88 o 
  -5   4   2        0.35        4.59      8.38 o 
  -4   4   2     1778.78     1852.27     30.65 o 
  -3   4   2       61.32       94.31     10.23 o 
  -2   4   2     5172.43     5507.33     43.69 o 
  -1   4   2      305.68      358.32     12.01 o 
   0   4   2       15.22       35.03      7.50 o 
   1   4   2      608.15      672.92     16.02 o 
   2   4   2      409.34      417.50     14.58 o 
   3   4   2       44.81       52.58      9.70 o 
   4   4   2     1079.78     1188.63     25.87 o 
   5   4   2        2.09       10.32      9.61 o 
   6   4   2       22.24       16.05     11.47 o 
   7   4   2       85.17       77.02     14.91 o 
   8   4   2        0.24      -11.82     11.82 o 
   9   4   2       34.35       37.22     18.96 o 
  10   4   2        7.61        4.94     19.76 o 
  11   4   2       23.26      -11.64     19.58 o 
  12   4   2       85.46      108.24     25.58 o 
 -11   5   2       48.17       75.68     21.26 o 
 -10   5   2        0.00        3.09     18.61 o 
  -9   5   2        9.26        6.44     17.73 o 
  -8   5   2       17.83       29.55     15.70 o 
  -7   5   2       12.40       18.26     12.79 o 
  -6   5   2       64.63       53.20     14.91 o 
  -5   5   2      103.08      107.91     13.15 o 
  -4   5   2       24.74       25.67     10.32 o 
  -3   5   2      122.23       86.83     12.09 o 
  -2   5   2      429.66      461.23     15.90 o 
  -1   5   2      720.23      670.55     18.23 o 
   0   5   2      780.88      819.94     14.47 o 
   1   5   2      101.03      124.15     10.85 o 
   2   5   2     3882.71     4175.52     43.37 o 
   3   5   2       66.18       70.75     10.67 o 
   4   5   2      125.24      133.68     13.59 o 
   5   5   2        4.63        1.85     10.67 o 
   6   5   2       62.28       59.72     13.76 o 
   7   5   2       38.02       40.31     15.00 o 
   8   5   2      154.11      130.59     18.62 o 
   9   5   2      146.42      141.52     22.68 o 
  10   5   2       56.58       63.78     22.93 o 
  11   5   2       13.60        4.59     24.96 o 
 -11   6   2        0.05       -3.97     18.87 o 
 -10   6   2       39.02       33.61     21.17 o 
  -9   6   2        5.92        5.91     17.82 o 
  -8   6   2        1.28       -2.91     14.38 o 
  -7   6   2        2.58        9.61     15.17 o 
  -6   6   2      119.66      122.11     17.12 o 
  -5   6   2        8.94        5.12     13.85 o 
  -4   6   2      105.85      104.64     14.38 o 
  -3   6   2      409.04      393.21     18.46 o 
  -2   6   2      479.86      525.24     19.26 o 
  -1   6   2      298.95      320.08     14.92 o 
   0   6   2       47.83       64.41      7.42 o 
   1   6   2       32.92       35.02     10.94 o 
   2   6   2      420.68      501.81     18.90 o 
   3   6   2      135.89      107.04     12.88 o 
   4   6   2        1.93       -5.64      9.35 o 
   5   6   2        0.66       26.28     12.88 o 
   6   6   2      254.91      228.60     20.04 o 
   7   6   2        0.29        5.82     15.96 o 
   8   6   2       20.37        6.44     19.14 o 
   9   6   2       17.82       18.17     21.17 o 
  10   6   2      214.68      223.78     27.44 o 
  11   6   2        1.93       32.99     20.82 o 
 -10   7   2        4.18       -0.97     17.11 o 
  -9   7   2       27.10       23.37     20.55 o 
  -8   7   2      159.78      170.02     22.15 o 
  -7   7   2        4.11       25.40     16.49 o 
  -6   7   2        0.02       -6.09     13.14 o 
  -5   7   2        4.68       21.52     15.26 o 
  -4   7   2       25.84       49.22     14.11 o 
  -3   7   2      932.66      923.75     26.98 o 
  -2   7   2        2.20       -3.18     12.61 o 
  -1   7   2       85.06      117.25     14.29 o 
   0   7   2      332.64      339.02     12.28 o 
   1   7   2       15.55       18.70     12.17 o 
   2   7   2      226.14      214.48     16.42 o 
   3   7   2      173.96      172.17     16.24 o 
   4   7   2       72.31       71.46     13.76 o 
   5   7   2       10.18       26.37     14.99 o 
   6   7   2       45.16        6.62     16.50 o 
   7   7   2       71.65       49.93     19.41 o 
   8   7   2       83.50       49.75     21.35 o 
   9   7   2       23.20       33.78     20.73 o 
  10   7   2       87.78      104.80     25.67 o 
  -9   8   2        2.02       -0.97     18.26 o 
  -8   8   2       29.81       53.72     20.11 o 
  -7   8   2       11.75       -3.26     15.35 o 
  -6   8   2        3.25       29.90     15.96 o 
  -5   8   2        0.02       38.46     14.02 o 
  -4   8   2        0.24      -12.79     13.76 o 
  -3   8   2       30.78       28.31     16.49 o 
  -2   8   2     1084.67     1121.30     31.41 o 
  -1   8   2      104.10       81.79     15.00 o 
   0   8   2      951.41      915.45     19.35 o 
   1   8   2       60.70       56.55     15.26 o 
   2   8   2       21.52       48.87     13.76 o 
   3   8   2       20.60        8.38     14.11 o 
   4   8   2      112.57      117.61     17.56 o 
   5   8   2       33.50       30.17     15.17 o 
   6   8   2       24.73       37.49     16.85 o 
   7   8   2       15.85       50.81     17.99 o 
   8   8   2        0.11      -10.76     16.76 o 
   9   8   2        1.16       20.02     20.37 o 
  -8   9   2        1.50        5.73     20.29 o 
  -7   9   2        9.86      -11.91     17.90 o 
  -6   9   2       59.54       83.62     19.67 o 
  -5   9   2        1.09       12.52     16.85 o 
  -4   9   2       19.58       26.37     14.91 o 
  -3   9   2       25.99        2.29     15.52 o 
  -2   9   2       46.03       13.85     18.26 o 
  -1   9   2       96.61      104.81     17.91 o 
   0   9   2       11.25      -10.76     13.89 o 
   1   9   2        7.22       -9.79     16.67 o 
   2   9   2        0.06      -10.67     14.64 o 
   3   9   2       28.07       41.81     16.41 o 
   4   9   2        3.90       14.55     16.32 o 
   5   9   2        8.42      -16.14     16.14 o 
   6   9   2        0.01        3.00     17.46 o 
   7   9   2        1.86       38.28     17.11 o 
   8   9   2       33.98       23.73     22.93 o 
  -7  10   2        0.22        1.15     21.17 o 
  -6  10   2        0.07       -9.61     17.90 o 
  -5  10   2        0.26      -13.58     18.52 o 
  -4  10   2      174.83      202.23     22.50 o 
  -3  10   2       31.43       30.70     19.76 o 
  -2  10   2        1.41      -18.26     18.26 o 
  -1  10   2        1.13      -18.61     18.61 o 
   0  10   2        6.45      -11.30     12.34 o 
   1  10   2       21.11       51.86     17.82 o 
   2  10   2      200.86      182.75     21.09 o 
   3  10   2        3.01        4.41     18.87 o 
   4  10   2       11.82       17.20     18.26 o 
   5  10   2        0.45        4.15     19.14 o 
   6  10   2        0.53       15.61     21.17 o 
  -4  11   2       79.19       67.75     21.52 o 
  -3  11   2       10.60       28.75     20.55 o 
  -2  11   2        0.80      -19.40     19.40 o 
  -1  11   2       25.84       30.43     19.49 o 
   0  11   2        0.52       15.73     20.29 o 
   1  11   2        0.83       -0.88     20.20 o 
   2  11   2       12.98       44.90     18.52 o 
   3  11   2       14.65      -20.55     20.55 o 
   4  11   2        0.99      -18.08     18.08 o 
 -13   1   3        2.48       33.08     18.17 o 
 -12   1   3       10.47      -17.64     17.64 o 
 -11   1   3        4.62       15.70     17.11 o 
 -10   1   3        0.30       -4.94     13.23 o 
  -9   1   3      322.13      312.95     22.25 o 
  -8   1   3        0.09       -4.85      9.26 o 
  -7   1   3        1.21       -8.20      8.20 o 
  -6   1   3        0.91       -1.15      7.76 o 
  -5   1   3     1150.71     1149.45     23.32 o 
  -4   1   3       81.98       90.09      9.00 o 
  -3   1   3    24015.74    23782.66    342.71 o 
  -2   1   3      277.18      289.74      8.14 o 
  -1   1   3       99.10      115.44      4.59 o 
   0   1   3       41.23       83.30     27.67 o 
   1   1   3      157.87      122.94      4.95 o 
   2   1   3      378.96      410.96     10.09 o 
   3   1   3     1817.99     1713.90     21.97 o 
   4   1   3       56.95       47.20      6.97 o 
   5   1   3      191.35      216.63     12.27 o 
   6   1   3        0.43        9.53      8.56 o 
   7   1   3        4.48       10.67     10.85 o 
   8   1   3      141.67      105.62     17.47 o 
   9   1   3      278.07      298.17     21.98 o 
  10   1   3       20.39       26.81     17.46 o 
  11   1   3        0.02       -8.20     13.85 o 
  12   1   3        9.74      -10.14     16.32 o 
 -12   2   3        5.74       -5.56     16.85 o 
 -11   2   3       33.15       20.02     19.32 o 
 -10   2   3        0.00       12.44     14.64 o 
  -9   2   3       81.20       77.72     15.44 o 
  -8   2   3        4.55        8.20     12.00 o 
  -7   2   3      390.20      373.13     19.16 o 
  -6   2   3       53.57       72.78     11.29 o 
  -5   2   3     2347.97     2399.52     33.51 o 
  -4   2   3      451.07      449.56     14.32 o 
  -3   2   3     2713.19     2751.45     28.26 o 
  -2   2   3     2058.51     1892.21     20.79 o 
  -1   2   3    45367.65    50063.46    437.47 o 
   0   2   3        0.12       17.84      3.05 o 
   1   2   3    27043.41    29166.89    355.34 o 
   2   2   3        3.42        4.41      4.94 o 
   3   2   3     5365.30     5241.66     41.16 o 
   4   2   3        9.91       13.41      7.14 o 
   5   2   3      127.30      101.93     10.15 o 
   6   2   3      436.55      393.13     18.02 o 
   7   2   3       84.98       73.40     12.88 o 
   8   2   3       27.34       31.93     14.20 o 
   9   2   3       11.32        7.32     17.02 o 
  10   2   3       10.14       17.38     16.49 o 
  11   2   3       17.46       28.84     18.70 o 
  12   2   3        5.19      -14.11     17.20 o 
 -12   3   3        3.81       -0.97     16.67 o 
 -11   3   3        3.78        1.06     18.87 o 
 -10   3   3        4.01       -6.00     14.11 o 
  -9   3   3        1.64        8.20     13.67 o 
  -8   3   3        1.81        0.00      9.97 o 
  -7   3   3      314.19      295.86     18.01 o 
  -6   3   3       13.83       15.17     10.85 o 
  -5   3   3      533.63      553.77     18.30 o 
  -4   3   3      178.77      164.37     11.39 o 
  -3   3   3        4.48       -4.15      5.73 o 
  -2   3   3       39.93       29.82      6.26 o 
  -1   3   3     6715.22     7414.63     41.83 o 
   0   3   3     1636.37     1657.86     15.52 o 
   1   3   3     3115.19     3207.26     29.62 o 
   2   3   3       74.77       61.68      7.59 o 
   3   3   3      359.76      344.63     13.52 o 
   4   3   3      165.89      170.27     11.56 o 
   5   3   3        0.07       17.82      8.20 o 
   6   3   3        0.01       -1.32      8.03 o 
   7   3   3        5.43        0.62     12.61 o 
   8   3   3      177.05      179.58     18.80 o 
   9   3   3        4.30       40.66     17.73 o 
  10   3   3       32.35       35.19     19.41 o 
  11   3   3      218.37      236.93     24.71 o 
  12   3   3       21.23      -18.52     18.52 o 
 -12   4   3        0.29      -18.08     18.08 o 
 -11   4   3        7.68       26.81     18.43 o 
 -10   4   3        6.24       -3.97     14.38 o 
  -9   4   3       15.15       35.19     15.88 o 
  -8   4   3        0.42       26.64     13.85 o 
  -7   4   3       17.87       18.08     12.35 o 
  -6   4   3       43.15       64.04     11.82 o 
  -5   4   3      147.21      148.52     12.27 o 
  -4   4   3       14.45        9.61      9.79 o 
  -3   4   3     3802.25     3745.74     39.02 o 
  -2   4   3      150.99      150.94     10.42 o 
  -1   4   3     1401.04     1392.44     21.06 o 
   0   4   3      925.66      975.36     14.49 o 
   1   4   3     2130.91     2398.14     28.36 o 
   2   4   3       48.00       53.29      9.62 o 
   3   4   3     1612.97     1583.23     27.36 o 
   4   4   3        1.50       -1.94      7.59 o 
   5   4   3        2.13       12.17      8.73 o 
   6   4   3        7.92        8.11     10.58 o 
   7   4   3       31.22       25.49     14.82 o 
   8   4   3        1.25       27.17     15.26 o 
   9   4   3       94.14      105.51     20.29 o 
  10   4   3        7.71      -17.38     17.38 o 
  11   4   3       18.18      -18.79     18.79 o 
  12   4   3        3.22      -19.85     19.85 o 
 -11   5   3        0.02        0.00     16.93 o 
 -10   5   3        3.11        1.06     19.32 o 
  -9   5   3        0.91       -7.50     13.23 o 
  -8   5   3        3.36       -6.70     13.23 o 
  -7   5   3       17.81       40.75     14.64 o 
  -6   5   3        5.25       -0.53     10.58 o 
  -5   5   3       66.60       62.64     12.70 o 
  -4   5   3       65.78       69.87     11.38 o 
  -3   5   3      125.46      156.90     11.91 o 
  -2   5   3      336.63      348.96     15.01 o 
  -1   5   3        1.32       15.08      8.73 o 
   0   5   3     1178.40     1158.24     28.15 o 
   1   5   3     2695.66     2841.43     33.81 o 
   2   5   3      298.15      329.92     15.01 o 
   3   5   3       68.83       57.35     11.56 o 
   4   5   3       30.36       26.37     10.85 o 
   5   5   3       17.40        4.94     11.11 o 
   6   5   3        0.83        8.91     13.41 o 
   7   5   3      223.13      238.64     19.50 o 
   8   5   3       20.25       54.78     16.85 o 
   9   5   3      399.03      439.39     28.60 o 
  10   5   3        1.23       18.96     20.64 o 
  11   5   3       63.22       73.30     24.79 o 
 -11   6   3        0.25        7.14     20.02 o 
 -10   6   3        5.77       -7.14     16.41 o 
  -9   6   3        1.70      -10.58     15.44 o 
  -8   6   3        0.09        7.06     15.61 o 
  -7   6   3       10.13       29.37     14.47 o 
  -6   6   3        1.37       -1.23     11.47 o 
  -5   6   3        3.33       17.20     11.64 o 
  -4   6   3       59.27       56.72     12.62 o 
  -3   6   3      934.83      997.34     25.75 o 
  -2   6   3     1054.24     1071.82     25.67 o 
  -1   6   3      559.80      595.33     19.44 o 
   0   6   3        3.67        7.87      7.50 o 
   1   6   3      564.60      609.39     19.09 o 
   2   6   3      390.30      423.77     18.02 o 
   3   6   3       21.76       17.11     11.82 o 
   4   6   3        1.58       12.97     12.00 o 
   5   6   3       32.70       35.72     14.11 o 
   6   6   3       37.78       31.93     14.64 o 
   7   6   3        0.56       41.19     15.26 o 
   8   6   3        9.31       22.23     18.61 o 
   9   6   3       14.46       -4.15     16.76 o 
  10   6   3       61.60       24.70     25.32 o 
  11   6   3        3.30       15.96     22.76 o 
 -10   7   3        2.52      -17.82     17.82 o 
  -9   7   3        0.15      -17.20     17.20 o 
  -8   7   3       23.70       49.04     18.79 o 
  -7   7   3       20.29      -14.38     14.38 o 
  -6   7   3       10.28       15.79     16.14 o 
  -5   7   3        1.04       19.23     13.49 o 
  -4   7   3        5.23       16.76     14.20 o 
  -3   7   3      390.33      418.29     20.84 o 
  -2   7   3        4.46        0.00     12.26 o 
  -1   7   3     1279.85     1290.29     28.43 o 
   0   7   3        0.00        3.35      7.91 o 
   1   7   3       72.84       68.02     12.17 o 
   2   7   3      135.39      127.68     14.91 o 
   3   7   3       68.74       87.78     13.94 o 
   4   7   3       21.46       52.66     11.82 o 
   5   7   3        0.17      -13.05     13.05 o 
   6   7   3        6.95       -9.70     12.70 o 
   7   7   3      407.15      333.90     26.93 o 
   8   7   3       81.61       91.66     22.32 o 
   9   7   3        7.63       15.44     20.82 o 
  10   7   3       28.38       54.07     22.67 o 
  -9   8   3        8.63        5.73     21.17 o 
  -8   8   3        4.98       -3.53     17.02 o 
  -7   8   3        4.17      -13.94     17.11 o 
  -6   8   3        3.10      -14.46     14.46 o 
  -5   8   3        1.27       18.35     15.08 o 
  -4   8   3      161.95      134.74     17.38 o 
  -3   8   3       63.85       89.01     17.29 o 
  -2   8   3        0.69       44.98     16.76 o 
  -1   8   3       51.40       51.69     14.91 o 
   0   8   3      132.41      137.26     30.48 o 
   1   8   3      325.65      334.23     19.16 o 
   2   8   3       48.18       62.98     14.38 o 
   3   8   3        0.69       -1.94     12.97 o 
   4   8   3        2.47       13.94     13.76 o 
   5   8   3       48.84       14.47     17.29 o 
   6   8   3        0.98       29.64     15.26 o 
   7   8   3        3.68       -4.15     15.96 o 
   8   8   3        1.02       27.43     19.40 o 
   9   8   3       41.25       80.97     23.20 o 
  -8   9   3        5.24        4.59     22.05 o 
  -7   9   3       33.43       42.16     20.46 o 
  -6   9   3        0.35      -16.49     16.49 o 
  -5   9   3        7.39      -12.08     16.23 o 
  -4   9   3       21.72       15.61     16.14 o 
  -3   9   3       21.54       42.43     16.94 o 
  -2   9   3       18.69       28.49     16.67 o 
  -1   9   3      188.22      182.04     19.68 o 
   0   9   3       10.43       20.51     16.10 o 
   1   9   3      293.69      279.89     20.57 o 
   2   9   3       20.32       21.52     15.97 o 
   3   9   3        0.01       -4.41     13.41 o 
   4   9   3        0.00        3.44     15.44 o 
   5   9   3        1.77       38.63     15.79 o 
   6   9   3       28.91       27.70     20.02 o 
   7   9   3        1.35        4.41     19.49 o 
   8   9   3        4.84      -17.99     17.99 o 
  -7  10   3       10.11       16.23     21.43 o 
  -6  10   3        4.86       19.23     20.64 o 
  -5  10   3       33.95       19.85     18.88 o 
  -4  10   3        1.21      -19.23     19.23 o 
  -3  10   3      123.08      117.43     20.38 o 
  -2  10   3      156.49      147.96     19.68 o 
  -1  10   3      263.56      271.73     22.42 o 
   0  10   3       11.40        2.28     20.55 o 
   1  10   3       75.81       21.97     19.05 o 
   2  10   3       96.33       60.96     20.56 o 
   3  10   3       26.72       35.90     17.64 o 
   4  10   3        0.19        2.91     18.52 o 
   5  10   3       17.09       36.52     19.23 o 
   6  10   3        0.85      -18.08     18.08 o 
  -4  11   3        0.63       11.47     20.90 o 
  -3  11   3        7.45       21.79     20.73 o 
  -2  11   3        0.49       -0.88     17.29 o 
  -1  11   3        5.47       39.78     17.29 o 
   0  11   3        5.45       -1.54     13.60 o 
   1  11   3       10.68       24.17     18.35 o 
   2  11   3        1.46      -12.17     19.23 o 
   3  11   3        3.45      -19.58     19.58 o 
   4  11   3        3.50       18.26     18.79 o 
 -13   0   4       12.88        4.85     21.26 o 
 -12   0   4       96.24       80.98     23.11 o 
 -11   0   4        4.16       16.58     16.32 o 
 -10   0   4      121.46      152.28     17.12 o 
  -9   0   4       23.56       28.14     14.55 o 
  -8   0   4       17.01        3.35     12.79 o 
  -7   0   4        7.74       18.17      9.61 o 
  -6   0   4       66.29       86.90     11.03 o 
  -5   0   4     1969.24     2033.97     29.65 o 
  -4   0   4     7499.55     7799.11     51.62 o 
  -3   0   4        3.38        0.97      4.85 o 
  -2   0   4    55286.20    64955.14    525.00 o 
  -1   0   4        7.13        8.03      2.65 o 
   0   0   4      234.33      176.27      8.81 o 
   1   0   4       35.10       28.86      3.18 o 
   2   0   4    12380.91    11367.70    198.62 o 
   3   0   4     7482.56     7129.66     43.69 o 
   4   0   4       52.70       56.46      6.88 o 
   5   0   4      155.18      120.30     10.42 o 
   6   0   4      272.94      252.52     14.57 o 
   7   0   4       37.35       35.02     10.32 o 
   8   0   4      622.99      651.78     25.89 o 
   9   0   4       20.71       28.93     16.49 o 
  10   0   4       51.56       38.28     17.64 o 
  11   0   4        1.60       19.05     16.41 o 
  12   0   4       13.41      -18.08     18.08 o 
 -13   1   4        0.00       -2.03     17.46 o 
 -12   1   4       11.37       56.01     18.17 o 
 -11   1   4        5.17       -5.64     14.29 o 
 -10   1   4       31.43       48.69     15.44 o 
  -9   1   4        0.03        6.88     12.35 o 
  -8   1   4      126.47      105.97     14.82 o 
  -7   1   4        0.50       13.23      9.53 o 
  -6   1   4        0.47       10.67      9.44 o 
  -5   1   4       12.69       24.79      9.44 o 
  -4   1   4    12667.91    13086.25     67.56 o 
  -3   1   4      189.32      177.17      8.74 o 
  -2   1   4       12.72       36.43      4.76 o 
  -1   1   4       33.63       42.88      3.88 o 
   0   1   4    11197.05     9933.15    407.36 o 
   1   1   4      348.57      345.03      7.70 o 
   2   1   4    12078.71    11725.05    214.06 o 
   3   1   4       66.29       53.83      6.44 o 
   4   1   4       90.02       92.66      8.03 o 
   5   1   4     1168.69     1214.84     24.20 o 
   6   1   4        4.57        9.61      9.53 o 
   7   1   4       18.73        9.53     11.03 o 
   8   1   4       48.07       36.61     15.70 o 
   9   1   4      189.14      201.46     21.97 o 
  10   1   4      269.88      254.01     22.51 o 
  11   1   4       19.57       19.32     17.82 o 
  12   1   4       16.44        9.08     20.20 o 
 -12   2   4       21.03       24.52     20.02 o 
 -11   2   4       22.46       38.90     18.52 o 
 -10   2   4       63.05       71.98     16.94 o 
  -9   2   4        6.19       -4.41     12.17 o 
  -8   2   4        4.38       21.26     11.29 o 
  -7   2   4       78.70       76.40     13.23 o 
  -6   2   4        5.60       10.58      9.61 o 
  -5   2   4        3.07       16.05     10.14 o 
  -4   2   4     3993.31     4075.83     38.98 o 
  -3   2   4      237.48      244.59      9.89 o 
  -2   2   4     3333.07     3333.53     27.48 o 
  -1   2   4     8938.09     8177.60    161.23 o 
   0   2   4     3035.20     2926.95    170.52 o 
   1   2   4     2022.56     1944.45     21.08 o 
   2   2   4      111.52      101.07      7.15 o 
   3   2   4     1861.17     1896.65     25.24 o 
   4   2   4       60.80       56.29      8.29 o 
   5   2   4      374.63      334.37     15.81 o 
   6   2   4      299.23      314.87     16.60 o 
   7   2   4       27.93       39.25     11.73 o 
   8   2   4      129.92      127.59     18.44 o 
   9   2   4        0.02       -1.94     14.46 o 
  10   2   4        3.67       19.40     17.29 o 
  11   2   4       10.65       62.27     17.82 o 
  12   2   4       15.01       -4.76     17.11 o 
 -12   3   4        3.37      -16.49     16.49 o 
 -11   3   4        9.45        5.12     17.82 o 
 -10   3   4       20.10      -13.50     14.29 o 
  -9   3   4       35.57       35.81     15.26 o 
  -8   3   4        6.53       19.32     12.88 o 
  -7   3   4      115.38      121.14     13.41 o 
  -6   3   4      902.41      844.05     23.89 o 
  -5   3   4       70.35       69.34     11.56 o 
  -4   3   4     2997.43     3136.80     36.12 o 
  -3   3   4       40.36       39.52      7.85 o 
  -2   3   4      169.00      141.35      8.30 o 
  -1   3   4      961.60      877.91     15.27 o 
   0   3   4    14837.82    15296.39    198.15 o 
   1   3   4       96.23       81.19      7.24 o 
   2   3   4      315.79      325.35     11.75 o 
   3   3   4       63.94       54.70      8.73 o 
   4   3   4       10.00       17.73      8.73 o 
   5   3   4        7.02       -2.38      6.79 o 
   6   3   4       11.37       13.94     10.58 o 
   7   3   4       19.48       27.26     12.61 o 
   8   3   4      515.24      511.68     26.15 o 
   9   3   4        3.80       34.13     19.93 o 
  10   3   4      107.85      118.04     21.17 o 
  11   3   4        5.26       24.61     19.76 o 
  12   3   4        0.25       11.91     20.99 o 
 -12   4   4       11.62       28.49     21.17 o 
 -11   4   4        2.16        6.44     17.73 o 
 -10   4   4        0.02       31.66     16.49 o 
  -9   4   4       56.79       36.87     17.91 o 
  -8   4   4       56.53       97.92     15.26 o 
  -7   4   4        5.87       27.43     12.44 o 
  -6   4   4      174.38      164.41     15.00 o 
  -5   4   4       20.55       27.96      9.70 o 
  -4   4   4      512.49      528.45     18.03 o 
  -3   4   4      756.77      809.15     19.47 o 
  -2   4   4      192.23      240.31     11.74 o 
  -1   4   4      126.04      129.65      9.36 o 
   0   4   4       63.45       72.90      5.89 o 
   1   4   4      592.62      626.88     16.37 o 
   2   4   4     6767.28     6973.32     53.70 o 
   3   4   4       33.18       35.90      8.73 o 
   4   4   4      153.75      171.57     13.15 o 
   5   4   4       12.99        6.70     10.41 o 
   6   4   4      103.87       61.67     13.94 o 
   7   4   4       34.60       18.70     14.82 o 
   8   4   4       29.58       46.84     16.85 o 
   9   4   4       11.57        9.97     20.02 o 
  10   4   4       18.94       13.05     21.35 o 
  11   4   4       24.05       54.69     22.58 o 
  12   4   4        6.52        2.47     22.23 o 
 -11   5   4        4.46        3.35     21.17 o 
 -10   5   4        9.00        3.00     17.64 o 
  -9   5   4        7.48      -14.38     14.38 o 
  -8   5   4      159.03      138.36     18.62 o 
  -7   5   4       53.59       63.07     14.29 o 
  -6   5   4      265.08      271.61     19.07 o 
  -5   5   4       32.58       36.78     11.11 o 
  -4   5   4        0.52       -2.21      9.26 o 
  -3   5   4      527.59      559.35     18.38 o 
  -2   5   4     8690.33     9010.24     61.44 o 
  -1   5   4      787.71      816.37     19.65 o 
   0   5   4     1309.48     1441.66     17.18 o 
   1   5   4       97.62      105.71     10.94 o 
   2   5   4       76.06       98.81     11.38 o 
   3   5   4       50.55       47.28     11.29 o 
   4   5   4      150.47      162.64     14.56 o 
   5   5   4       36.48       48.96     12.17 o 
   6   5   4      704.58      684.37     26.07 o 
   7   5   4       32.89        3.88     17.02 o 
   8   5   4       12.90       32.90     16.32 o 
   9   5   4      128.59      144.34     24.17 o 
  10   5   4      163.69      139.32     26.03 o 
  11   5   4        2.49      -18.08     18.08 o 
 -11   6   4        1.35       28.49     20.73 o 
 -10   6   4        1.43       -9.88     16.76 o 
  -9   6   4        4.85       19.49     19.58 o 
  -8   6   4        4.90      -14.82     14.82 o 
  -7   6   4       55.22       66.51     16.32 o 
  -6   6   4       73.84      114.42     15.97 o 
  -5   6   4        7.88        0.00     11.82 o 
  -4   6   4      108.61      112.49     13.76 o 
  -3   6   4       10.01       41.19     14.11 o 
  -2   6   4      231.92      200.02     16.33 o 
  -1   6   4      740.65      711.83     20.96 o 
   0   6   4     1019.98     1094.88     17.88 o 
   1   6   4      100.63      111.97     12.35 o 
   2   6   4        4.55       11.64     10.23 o 
   3   6   4       38.94       45.43     11.38 o 
   4   6   4      601.85      611.50     23.06 o 
   5   6   4       58.86       62.99     14.11 o 
   6   6   4       26.97       39.34     15.61 o 
   7   6   4        0.70        5.12     16.32 o 
   8   6   4      133.60      143.46     20.73 o 
   9   6   4        9.22       21.70     21.34 o 
  10   6   4       13.87       35.10     21.35 o 
  11   6   4        2.37       54.60     21.17 o 
 -10   7   4       16.30       38.10     20.46 o 
  -9   7   4        0.11       -4.41     16.76 o 
  -8   7   4       11.63      -11.29     16.76 o 
  -7   7   4        3.41       -2.21     13.85 o 
  -6   7   4       35.24       40.05     16.05 o 
  -5   7   4       10.15       14.20     15.08 o 
  -4   7   4       42.52       59.01     14.91 o 
  -3   7   4       62.91       65.72     16.58 o 
  -2   7   4      485.88      526.20     22.26 o 
  -1   7   4      466.82      432.11     20.23 o 
   0   7   4      177.13      160.36     10.42 o 
   1   7   4        6.20        4.23     11.20 o 
   2   7   4       32.72       35.28     12.44 o 
   3   7   4        1.21        8.29     12.08 o 
   4   7   4       33.58        6.35     14.29 o 
   5   7   4        5.86      -11.82     11.82 o 
   6   7   4       16.33       17.02     16.76 o 
   7   7   4        7.57       19.58     19.67 o 
   8   7   4       32.66       24.43     20.29 o 
   9   7   4        0.70       37.84     20.46 o 
  10   7   4       55.61       59.45     25.05 o 
  -9   8   4        2.16      -13.49     20.11 o 
  -8   8   4       13.46        4.15     21.17 o 
  -7   8   4        5.55      -16.76     16.76 o 
  -6   8   4       41.72       52.13     18.08 o 
  -5   8   4       11.39       -4.32     14.73 o 
  -4   8   4       33.08       41.37     16.05 o 
  -3   8   4      388.44      313.00     22.69 o 
  -2   8   4     1894.15     1881.03     39.10 o 
  -1   8   4       27.64       19.58     14.64 o 
   0   8   4      177.24      161.27     16.59 o 
   1   8   4       85.55       80.72     15.44 o 
   2   8   4      121.98      137.81     17.38 o 
   3   8   4       17.76       34.58     14.99 o 
   4   8   4        4.08        4.76     13.58 o 
   5   8   4        0.07        1.76     15.44 o 
   6   8   4        0.05       27.25     15.79 o 
   7   8   4        7.32       -0.79     17.20 o 
   8   8   4        1.37      -16.76     16.76 o 
   9   8   4        2.36       -3.97     18.61 o 
  -8   9   4       15.86       14.82     20.73 o 
  -7   9   4        0.78       39.87     19.32 o 
  -6   9   4        5.49       14.46     18.35 o 
  -5   9   4        0.17        2.65     16.85 o 
  -4   9   4        0.21      -11.55     15.26 o 
  -3   9   4        3.44        0.00     15.61 o 
  -2   9   4      255.14      239.79     21.27 o 
  -1   9   4       10.87       27.61     16.41 o 
   0   9   4       15.00       13.02     11.13 o 
   1   9   4      130.29      170.99     17.65 o 
   2   9   4       32.08       12.79     17.55 o 
   3   9   4        9.75       17.82     14.91 o 
   4   9   4        9.40        2.65     16.67 o 
   5   9   4        0.31      -12.26     15.88 o 
   6   9   4       28.39        8.29     20.38 o 
   7   9   4        4.75       -8.38     16.67 o 
   8   9   4       23.35      -11.03     19.32 o 
  -6  10   4       12.67       18.08     20.99 o 
  -5  10   4        4.76        5.91     19.49 o 
  -4  10   4       42.23       30.61     19.32 o 
  -3  10   4        1.49        3.53     18.61 o 
  -2  10   4        4.59       21.79     17.11 o 
  -1  10   4       29.42       14.64     18.17 o 
   0  10   4       76.97       78.42     20.51 o 
   1  10   4       59.01       51.52     19.05 o 
   2  10   4        1.00      -18.08     18.08 o 
   3  10   4        7.48       38.10     16.67 o 
   4  10   4       16.93       27.43     17.55 o 
   5  10   4        0.62       10.58     19.85 o 
   6  10   4        1.43       -8.73     17.11 o 
  -4  11   4       21.39       23.99     20.90 o 
  -3  11   4       54.99       33.70     21.44 o 
  -2  11   4        2.34      -18.61     18.61 o 
  -1  11   4        5.31      -10.14     18.35 o 
   0  11   4        6.06        5.62     12.72 o 
   1  11   4        3.21      -18.87     18.87 o 
   2  11   4        1.24       34.75     18.17 o 
   3  11   4        5.38       30.52     18.79 o 
   4  11   4        3.86       13.05     18.26 o 
 -13   1   5       11.13        7.32     20.99 o 
 -12   1   5        0.01       -3.62     15.88 o 
 -11   1   5       13.88       10.76     18.26 o 
 -10   1   5        0.42        7.85     15.79 o 
  -9   1   5      108.38      110.28     15.44 o 
  -8   1   5        1.12       19.32     11.73 o 
  -7   1   5       89.20      113.72     12.79 o 
  -6   1   5       40.63       34.93     11.03 o 
  -5   1   5     4509.98     4923.45     46.36 o 
  -4   1   5      144.85      152.27     10.59 o 
  -3   1   5     1925.26     1860.68     22.25 o 
  -2   1   5      194.52      161.77      6.89 o 
  -1   1   5       10.70       19.49      3.53 o 
   0   1   5      178.06     3455.22   2879.30 o 
   1   1   5      304.30      307.03      7.61 o 
   2   1   5       19.28       22.32      4.68 o 
   3   1   5     2516.26     2422.19     26.80 o 
   4   1   5      511.90      495.25     14.77 o 
   5   1   5      652.75      641.81     18.84 o 
   6   1   5       67.53       69.43     11.47 o 
   7   1   5      130.09      129.71     14.74 o 
   8   1   5       11.88        0.71     17.11 o 
   9   1   5      654.02      582.70     30.04 o 
  10   1   5       13.89       29.99     19.05 o 
  11   1   5       13.08      -16.49     16.49 o 
  12   1   5       28.85       36.61     22.14 o 
 -12   2   5        0.00       38.98     17.02 o 
 -11   2   5       44.94       53.90     19.23 o 
 -10   2   5        4.13        4.41     16.93 o 
  -9   2   5       65.49       79.84     14.82 o 
  -8   2   5        2.03       -6.70      9.79 o 
  -7   2   5       72.43       81.69     11.65 o 
  -6   2   5       36.34       69.69     10.14 o 
  -5   2   5     3502.10     3651.24     41.01 o 
  -4   2   5       92.55       88.07      9.27 o 
  -3   2   5     3087.60     2991.88     29.74 o 
  -2   2   5      145.40      148.95      7.59 o 
  -1   2   5     1868.54     1674.50     18.09 o 
   0   2   5     2380.95     2295.15     95.70 o 
   1   2   5    10885.17    10394.47    207.00 o 
   2   2   5      178.41      166.11      8.30 o 
   3   2   5      518.77      462.31     13.62 o 
   4   2   5       17.71       19.05      7.23 o 
   5   2   5       53.21       50.90      9.62 o 
   6   2   5      210.70      206.55     14.48 o 
   7   2   5        0.22        2.56     11.91 o 
   8   2   5      145.67      136.24     19.85 o 
   9   2   5       31.84       15.61     19.93 o 
  10   2   5       74.99       94.04     19.14 o 
  11   2   5       27.25      -11.91     16.49 o 
  12   2   5        0.00       20.99     19.85 o 
 -12   3   5        3.94      -17.11     17.55 o 
 -11   3   5        2.33        2.03     17.64 o 
 -10   3   5        3.87       10.05     16.32 o 
  -9   3   5        0.01        2.47     13.58 o 
  -8   3   5        0.51        8.56     12.97 o 
  -7   3   5      100.40      118.49     15.00 o 
  -6   3   5       73.95       58.67     12.53 o 
  -5   3   5     1364.19     1428.48     27.49 o 
  -4   3   5      597.30      568.76     17.25 o 
  -3   3   5       19.24       21.79      6.97 o 
  -2   3   5       12.27       15.79      6.26 o 
  -1   3   5     5182.19     5264.46     36.16 o 
   0   3   5      232.23      273.00     16.83 o 
   1   3   5       55.73       51.79      7.50 o 
   2   3   5       25.04       19.32      6.79 o 
   3   3   5      936.81      902.96     20.20 o 
   4   3   5       87.33       81.35      9.79 o 
   5   3   5       23.55       26.11      9.79 o 
   6   3   5       49.00       35.29     12.53 o 
   7   3   5       12.54       22.14     12.79 o 
   8   3   5       64.70       64.84     19.94 o 
   9   3   5      934.98      889.24     35.45 o 
  10   3   5       28.60       77.36     18.96 o 
  11   3   5       59.14       74.63     22.23 o 
  12   3   5       10.68      -18.08     18.08 o 
 -12   4   5        1.41       24.87     19.40 o 
 -11   4   5        0.54       -4.41     16.05 o 
 -10   4   5        9.69        9.61     16.32 o 
  -9   4   5       19.34        6.00     16.41 o 
  -8   4   5        6.46        6.09     14.20 o 
  -7   4   5      184.39      207.12     17.21 o 
  -6   4   5        8.45       26.28     11.03 o 
  -5   4   5      111.36       93.88     12.09 o 
  -4   4   5      209.28      192.17     13.06 o 
  -3   4   5       76.05       61.58      9.71 o 
  -2   4   5     1494.09     1593.21     24.25 o 
  -1   4   5     1353.26     1342.29     21.14 o 
   0   4   5     1273.04     1337.53     34.76 o 
   1   4   5     1411.24     1412.28     23.45 o 
   2   4   5        5.61        6.88      9.35 o 
   3   4   5      773.42      891.22     21.59 o 
   4   4   5       10.22       12.70      9.00 o 
   5   4   5      226.41      227.38     15.01 o 
   6   4   5       20.52       -3.62     10.14 o 
   7   4   5       64.84       43.58     16.67 o 
   8   4   5        6.62       11.38     16.93 o 
   9   4   5        0.13      -11.73     16.14 o 
  10   4   5        0.18       -4.15     17.38 o 
  11   4   5       23.91       30.43     21.43 o 
 -11   5   5        1.56       -1.85     16.41 o 
 -10   5   5        5.01      -14.99     14.99 o 
  -9   5   5       21.36        1.85     18.88 o 
  -8   5   5       13.46       14.64     16.05 o 
  -7   5   5       83.22       75.96     15.97 o 
  -6   5   5        9.25       20.55     13.32 o 
  -5   5   5      379.04      388.03     18.90 o 
  -4   5   5      113.14      105.71     13.15 o 
  -3   5   5      720.74      720.55     20.78 o 
  -2   5   5      651.06      626.28     19.10 o 
  -1   5   5     1879.57     1867.78     28.18 o 
   0   5   5       94.63      115.37      7.55 o 
   1   5   5      539.28      586.35     17.94 o 
   2   5   5        2.33       16.58      8.47 o 
   3   5   5       23.22       14.03     10.85 o 
   4   5   5       64.94       40.93     11.65 o 
   5   5   5      137.32      128.21     14.82 o 
   6   5   5       48.53       74.10     14.91 o 
   7   5   5       31.19       52.22     17.29 o 
   8   5   5       48.23       64.13     19.05 o 
   9   5   5      484.26      503.41     30.29 o 
  10   5   5        1.13      -14.73     17.29 o 
  11   5   5       42.82       16.58     22.67 o 
 -11   6   5        0.08      -16.85     17.38 o 
 -10   6   5        1.89        2.12     18.17 o 
  -9   6   5       42.80       38.99     20.91 o 
  -8   6   5        0.30      -13.32     15.17 o 
  -7   6   5        0.34       24.52     15.17 o 
  -6   6   5       95.58      104.10     16.14 o 
  -5   6   5        5.62      -12.00     12.00 o 
  -4   6   5       54.97       58.13     14.03 o 
  -3   6   5     2445.13     2412.31     37.88 o 
  -2   6   5      111.53       83.56     13.41 o 
  -1   6   5      102.62       92.38     13.50 o 
   0   6   5       23.48       35.97      7.67 o 
   1   6   5      546.69      602.96     19.35 o 
   2   6   5       48.50       45.96     10.94 o 
   3   6   5      122.16      112.68     13.15 o 
   4   6   5       20.97       28.58     12.79 o 
   5   6   5       88.41       96.34     15.88 o 
   6   6   5       31.64       34.58     15.44 o 
   7   6   5       13.59       -5.56     14.55 o 
   8   6   5       42.01       37.93     20.20 o 
   9   6   5       83.01      116.89     20.38 o 
  10   6   5       35.03       69.77     20.82 o 
 -10   7   5        8.41      -16.93     16.93 o 
  -9   7   5        0.59        4.23     19.85 o 
  -8   7   5        0.32       24.87     19.67 o 
  -7   7   5       17.90       34.66     16.67 o 
  -6   7   5       19.37       39.16     16.23 o 
  -5   7   5      193.74      201.47     19.68 o 
  -4   7   5      348.22      341.32     20.57 o 
  -3   7   5     2087.12     2119.81     39.40 o 
  -2   7   5      244.65      233.64     17.39 o 
  -1   7   5      195.63      203.78     15.71 o 
   0   7   5       25.22       44.80     17.38 o 
   1   7   5        6.85       13.94     11.29 o 
   2   7   5        0.27        8.29     12.00 o 
   3   7   5        3.61       17.73     11.55 o 
   4   7   5        0.02      -11.55     11.55 o 
   5   7   5      173.25      207.19     18.97 o 
   6   7   5       42.39       45.08     17.29 o 
   7   7   5      458.09      464.53     28.26 o 
   8   7   5      109.15      127.92     21.97 o 
   9   7   5        0.89       10.14     20.11 o 
  10   7   5        0.38       -3.00     18.08 o 
  -9   8   5       10.65       11.38     20.64 o 
  -8   8   5       32.17       29.20     20.55 o 
  -7   8   5        0.74       -8.29     15.52 o 
  -6   8   5        7.42       26.81     16.49 o 
  -5   8   5        3.90       22.14     16.32 o 
  -4   8   5       81.35      113.27     18.44 o 
  -3   8   5      105.37      119.90     18.70 o 
  -2   8   5      499.31      467.31     23.94 o 
  -1   8   5      107.29       86.81     16.06 o 
   0   8   5       47.26       74.58      9.98 o 
   1   8   5      122.53      139.93     15.97 o 
   2   8   5       16.62       27.52     13.76 o 
   3   8   5       90.60       75.87     15.35 o 
   4   8   5        2.47       12.88     14.64 o 
   5   8   5        0.13       26.37     15.70 o 
   6   8   5        1.32       18.17     18.26 o 
   7   8   5       29.73       15.52     20.82 o 
   8   8   5       11.16      -14.64     17.55 o 
   9   8   5        0.21       26.72     19.93 o 
  -8   9   5        7.66       13.67     19.49 o 
  -7   9   5       97.07       74.19     23.11 o 
  -6   9   5        5.36       23.99     18.08 o 
  -5   9   5        0.80       26.46     16.05 o 
  -4   9   5       56.17       52.57     18.08 o 
  -3   9   5       22.88       42.60     16.85 o 
  -2   9   5      234.57      197.33     20.92 o 
  -1   9   5      478.94      462.99     24.37 o 
   0   9   5       25.22       32.36     23.68 o 
   1   9   5       13.40       25.14     15.08 o 
   2   9   5        5.94        3.79     14.82 o 
   3   9   5        3.26       20.64     15.08 o 
   4   9   5        1.45       23.28     15.26 o 
   5   9   5        8.84       -2.47     14.82 o 
   6   9   5       67.61       95.71     20.64 o 
   7   9   5       38.90       45.34     20.55 o 
   8   9   5        4.93       11.03     21.26 o 
  -6  10   5        7.72        6.35     19.32 o 
  -5  10   5       28.38       -3.70     18.08 o 
  -4  10   5       93.39       77.98     20.47 o 
  -3  10   5      188.93      212.04     22.41 o 
  -2  10   5        0.04        4.23     17.02 o 
  -1  10   5       29.81       25.40     18.26 o 
   0  10   5       16.49       22.97     12.19 o 
   1  10   5       19.21       41.90     17.82 o 
   2  10   5       10.88       12.88     17.20 o 
   3  10   5        1.86       -2.56     16.49 o 
   4  10   5        3.08       -5.29     17.55 o 
   5  10   5        0.00       -2.82     16.76 o 
   6  10   5        0.23       31.31     20.20 o 
  -4  11   5        6.04      -14.82     20.73 o 
  -3  11   5        1.59      -21.17     21.17 o 
  -2  11   5        4.92       12.44     18.79 o 
  -1  11   5        0.00       -2.82     17.73 o 
   0  11   5       11.52       38.06     12.67 o 
   1  11   5        0.08       -8.38     18.26 o 
   2  11   5       27.39       23.37     19.05 o 
   3  11   5        3.58       20.55     20.02 o 
   4  11   5        2.04       42.87     19.85 o 
 -13   0   6        0.00       12.17     21.26 o 
 -12   0   6      238.71      264.91     27.36 o 
 -11   0   6       24.19       50.81     17.55 o 
 -10   0   6      278.71      263.02     21.71 o 
  -9   0   6       12.47        8.38     13.76 o 
  -8   0   6       18.29       19.32     11.47 o 
  -7   0   6       16.29       32.64     10.67 o 
  -6   0   6     2969.42     3304.40     41.94 o 
  -5   0   6        0.31       -5.20      6.35 o 
  -4   0   6     1482.70     1442.42     22.86 o 
  -3   0   6      473.22      418.04     11.24 o 
  -2   0   6     3739.33     3460.58     25.88 o 
  -1   0   6        1.17        6.35      3.09 o 
   0   0   6    12033.95     9957.69    171.06 o 
   1   0   6      582.31      493.65      9.05 o 
   2   0   6    10026.96     8332.14    177.95 o 
   3   0   6     9072.71     8574.63     49.87 o 
   4   0   6     1675.27     1589.43     24.38 o 
   5   0   6       49.08       55.84      9.17 o 
   6   0   6       67.05       90.43     11.73 o 
   7   0   6       21.40       21.52     12.79 o 
   8   0   6       27.07       14.55     18.52 o 
   9   0   6      439.07      359.48     25.08 o 
  10   0   6       57.94       39.87     18.88 o 
  11   0   6        1.48      -13.41     14.73 o 
  12   0   6       59.74       53.72     22.49 o 
 -13   1   6        8.62       17.11     18.52 o 
 -12   1   6        2.53       14.29     20.55 o 
 -11   1   6        3.61       -8.82     14.91 o 
 -10   1   6       75.17       66.25     18.17 o 
  -9   1   6       11.31       37.57     13.41 o 
  -8   1   6       67.58       69.52     14.03 o 
  -7   1   6        0.89        9.17     10.14 o 
  -6   1   6      776.25      854.60     22.82 o 
  -5   1   6       41.57       70.93     10.94 o 
  -4   1   6      994.93      979.89     19.07 o 
  -3   1   6      244.61      195.95      8.39 o 
  -2   1   6     5925.27     5633.09     34.02 o 
  -1   1   6        2.93        9.88      3.18 o 
   0   1   6    12915.71    11049.68    343.02 o 
   1   1   6      150.65      140.70      5.83 o 
   2   1   6     1185.40     1100.02     16.20 o 
   3   1   6      169.03      192.04      9.18 o 
   4   1   6      510.97      502.98     15.48 o 
   5   1   6     1526.51     1467.84     27.17 o 
   6   1   6      398.12      400.84     18.11 o 
   7   1   6       88.10       96.61     15.70 o 
   8   1   6     1175.72     1152.05     34.96 o 
   9   1   6       39.52       41.99     20.73 o 
  10   1   6       76.58       76.13     18.61 o 
  11   1   6       65.13       88.74     20.11 o 
  12   1   6        2.96      -11.38     17.64 o 
 -12   2   6       17.12        3.35     21.08 o 
 -11   2   6        3.41       -9.00     16.32 o 
 -10   2   6        2.43       34.57     14.64 o 
  -9   2   6        8.98       26.64     13.23 o 
  -8   2   6        1.79       19.23     11.47 o 
  -7   2   6       18.02       27.26     10.94 o 
  -6   2   6     1537.36     1638.61     31.05 o 
  -5   2   6       56.53       64.67     10.67 o 
  -4   2   6        2.69       11.20      6.97 o 
  -3   2   6      354.52      382.27     11.58 o 
  -2   2   6    13242.26    12024.97    227.90 o 
  -1   2   6     2483.44     2231.97     21.22 o 
   0   2   6     1003.01      922.33      9.62 o 
   1   2   6        4.54        6.62      5.03 o 
   2   2   6      572.52      550.13     13.37 o 
   3   2   6     1211.86     1194.44     21.22 o 
   4   2   6      130.84      133.35     10.86 o 
   5   2   6       10.09       30.17      8.73 o 
   6   2   6        9.83       -9.26      9.26 o 
   7   2   6      105.61      120.70     16.50 o 
   8   2   6      800.86      792.62     30.50 o 
   9   2   6       52.06       63.34     19.14 o 
  10   2   6        0.09       -5.38     15.26 o 
  11   2   6       23.40        5.29     20.64 o 
  12   2   6        3.07        2.38     21.26 o 
 -12   3   6        1.36        4.59     17.64 o 
 -11   3   6       12.45       11.29     17.73 o 
 -10   3   6       26.49       -3.00     14.82 o 
  -9   3   6        0.10        0.00     12.17 o 
  -8   3   6        5.35        9.26     13.14 o 
  -7   3   6        2.27       22.49     11.82 o 
  -6   3   6      106.90      142.94     14.82 o 
  -5   3   6      316.63      287.54     14.92 o 
  -4   3   6     4892.33     5064.96     46.05 o 
  -3   3   6        6.41       16.85      6.79 o 
  -2   3   6      624.53      675.36     14.69 o 
  -1   3   6       45.57       49.14      6.26 o 
   0   3   6     6529.05     6807.41    469.76 o 
   1   3   6     1158.40     1103.59     19.63 o 
   2   3   6      899.54      880.75     19.06 o 
   3   3   6       11.24        9.00      8.20 o 
   4   3   6     2357.05     2458.07     34.57 o 
   5   3   6      284.62      309.39     16.07 o 
   6   3   6        8.31       10.14     11.91 o 
   7   3   6        0.12        6.09     15.08 o 
   8   3   6     1931.51     1891.61     43.80 o 
   9   3   6      162.52      184.59     23.47 o 
  10   3   6      194.07      211.87     24.80 o 
  11   3   6        1.79       26.20     19.67 o 
  12   3   6        7.87      -13.85     18.08 o 
 -12   4   6        4.10        7.14     20.29 o 
 -11   4   6        1.97       15.96     17.82 o 
 -10   4   6       22.29       -1.59     14.11 o 
  -9   4   6        4.83       12.00     14.82 o 
  -8   4   6       29.86       30.26     14.82 o 
  -7   4   6       60.81       30.70     14.47 o 
  -6   4   6      367.15      376.18     19.16 o 
  -5   4   6      117.66      116.39     12.71 o 
  -4   4   6      386.37      441.68     16.43 o 
  -3   4   6       18.25       21.61      9.00 o 
  -2   4   6       72.70       82.85      8.65 o 
  -1   4   6      946.25      919.46     18.25 o 
   0   4   6     4293.40     4575.62    163.55 o 
   1   4   6       48.22       59.28      8.82 o 
   2   4   6      140.39      154.01     11.56 o 
   3   4   6      137.72      127.88     11.56 o 
   4   4   6      792.25      853.36     22.74 o 
   5   4   6       15.36       23.29     11.11 o 
   6   4   6        7.45      -10.23     10.23 o 
   7   4   6       85.59       48.52     17.64 o 
   8   4   6        0.11        9.88     17.46 o 
   9   4   6        3.38        0.00     15.44 o 
  10   4   6        5.36      -14.91     15.96 o 
  11   4   6        3.02       31.84     21.34 o 
 -11   5   6        1.06       -8.38     16.93 o 
 -10   5   6        3.20       -9.26     15.44 o 
  -9   5   6       44.88       79.04     17.73 o 
  -8   5   6        2.83        8.91     15.88 o 
  -7   5   6       75.60       86.81     15.79 o 
  -6   5   6      576.38      548.32     23.24 o 
  -5   5   6      173.82      188.86     15.27 o 
  -4   5   6      884.29      949.25     24.15 o 
  -3   5   6      715.71      715.73     20.43 o 
  -2   5   6     3367.34     3361.43     38.61 o 
  -1   5   6       46.29       68.10     10.50 o 
   0   5   6      382.56      443.16     19.26 o 
   1   5   6        0.34       18.87      8.38 o 
   2   5   6        0.86       -7.14      7.41 o 
   3   5   6        1.17       -1.68      7.59 o 
   4   5   6      167.97      173.15     14.65 o 
   5   5   6        3.94       -0.53      9.26 o 
   6   5   6      578.42      558.63     25.44 o 
   7   5   6      514.93      512.27     25.70 o 
   8   5   6       63.07       34.67     19.67 o 
   9   5   6        0.52       22.67     20.02 o 
  10   5   6      124.57       74.90     24.88 o 
  11   5   6        4.23        9.53     21.61 o 
 -11   6   6        1.74        3.53     21.61 o 
 -10   6   6        5.73       15.08     18.52 o 
  -9   6   6        0.00        0.00     16.32 o 
  -8   6   6       13.30       -3.00     14.91 o 
  -7   6   6        6.09       14.20     15.88 o 
  -6   6   6       52.24       37.49     13.94 o 
  -5   6   6       24.52       -1.68     12.61 o 
  -4   6   6      259.83      244.96     17.74 o 
  -3   6   6      320.41      328.81     18.72 o 
  -2   6   6      430.92      440.51     17.93 o 
  -1   6   6      579.06      585.79     19.62 o 
   0   6   6      542.45      538.71     13.06 o 
   1   6   6      156.05      167.14     13.06 o 
   2   6   6      682.25      714.23     22.54 o 
   3   6   6        0.97        4.85     11.20 o 
   4   6   6        0.10       -2.12      9.79 o 
   5   6   6        0.95        8.03     13.94 o 
   6   6   6      134.44      121.58     19.50 o 
   7   6   6        0.04       16.67     15.52 o 
   8   6   6       29.18       36.52     18.79 o 
   9   6   6        5.07      -13.58     16.41 o 
  10   6   6        6.18        5.82     21.34 o 
 -10   7   6        4.07       14.99     20.02 o 
  -9   7   6       16.66       18.88     19.76 o 
  -8   7   6      268.52      249.14     24.36 o 
  -7   7   6       20.85       12.97     17.02 o 
  -6   7   6       66.89       53.90     17.47 o 
  -5   7   6        0.52      -15.61     15.61 o 
  -4   7   6      104.76      115.58     17.20 o 
  -3   7   6       25.51       76.48     15.97 o 
  -2   7   6      340.11      304.52     19.16 o 
  -1   7   6      199.85      190.45     15.89 o 
   0   7   6       83.39       84.42      9.39 o 
   1   7   6        0.29      -11.03     11.03 o 
   2   7   6        7.84       19.49     11.82 o 
   3   7   6        1.38        2.73     11.82 o 
   4   7   6        3.25       19.32     12.52 o 
   5   7   6      159.71      143.56     18.79 o 
   6   7   6       69.46       73.13     18.70 o 
   7   7   6       29.89        8.64     19.76 o 
   8   7   6       56.80       73.13     21.08 o 
   9   7   6        4.07        4.59     20.99 o 
  10   7   6        5.51       28.49     21.17 o 
  -9   8   6        8.81       23.81     21.61 o 
  -8   8   6        3.76       -6.26     16.85 o 
  -7   8   6        2.95       17.11     18.35 o 
  -6   8   6       15.96       25.05     17.20 o 
  -5   8   6       11.69       17.38     16.85 o 
  -4   8   6      620.13      604.17     28.00 o 
  -3   8   6        0.06        7.50     16.41 o 
  -2   8   6      435.74      437.64     24.02 o 
  -1   8   6       76.24       96.25     14.47 o 
   0   8   6      124.83      133.74     18.09 o 
   1   8   6       41.84       50.99     13.76 o 
   2   8   6        1.87      -13.05     13.05 o 
   3   8   6        5.94       -0.71     12.70 o 
   4   8   6        4.52       -4.15     12.52 o 
   5   8   6       24.42        2.73     17.64 o 
   6   8   6       25.43       23.29     18.26 o 
   7   8   6       13.09        0.00     15.79 o 
   8   8   6       13.85      -11.03     16.32 o 
   9   8   6        0.49       -3.97     17.02 o 
  -8   9   6        8.58        1.15     21.79 o 
  -7   9   6        9.01      -15.61     18.08 o 
  -6   9   6        3.25       25.84     18.96 o 
  -5   9   6        1.08        0.88     17.55 o 
  -4   9   6       95.45      105.60     18.44 o 
  -3   9   6        3.80        2.38     17.11 o 
  -2   9   6       63.19       42.96     18.79 o 
  -1   9   6       49.60       40.22     18.17 o 
   0   9   6        5.11        6.31     10.41 o 
   1   9   6        7.62       12.26     14.02 o 
   2   9   6       29.27       29.37     15.79 o 
   3   9   6       11.88       -3.79     14.99 o 
   4   9   6        6.22       -7.94     14.91 o 
   5   9   6       12.95       37.75     19.05 o 
   6   9   6      129.23      118.57     21.62 o 
   7   9   6        8.85       19.58     21.43 o 
   8   9   6        2.77        3.70     20.90 o 
  -6  10   6       13.70       24.34     19.23 o 
  -5  10   6       11.23       -9.17     18.17 o 
  -4  10   6        0.24       21.43     17.90 o 
  -3  10   6      122.43      102.43     20.20 o 
  -2  10   6       12.68       20.29     18.61 o 
  -1  10   6        5.31       -0.79     17.29 o 
   0  10   6        2.38      -10.66     21.26 o 
   1  10   6        0.02       -9.88     16.23 o 
   2  10   6       71.03       60.07     18.97 o 
   3  10   6        1.79        0.00     16.14 o 
   4  10   6        0.66      -10.76     16.23 o 
   5  10   6        1.03       21.87     19.76 o 
   6  10   6        0.28       14.11     21.52 o 
  -4  11   6        0.02       -8.91     19.32 o 
  -3  11   6        0.08        9.97     19.32 o 
  -2  11   6        4.83       39.43     17.90 o 
  -1  11   6        7.47       23.46     18.43 o 
   0  11   6        0.00       16.65     20.55 o 
   1  11   6       23.02       41.46     18.61 o 
   2  11   6        0.03       11.73     18.61 o 
   3  11   6        0.43       -3.88     17.90 o 
   4  11   6        5.37       31.31     18.70 o 
 -12   1   7       17.77       48.42     20.55 o 
 -11   1   7       47.14       72.77     19.49 o 
 -10   1   7       39.67       34.93     17.82 o 
  -9   1   7       17.58       -4.41     12.17 o 
  -8   1   7       16.50       20.82     12.00 o 
  -7   1   7       18.02       16.23     10.94 o 
  -6   1   7       62.51       68.81     12.09 o 
  -5   1   7     2547.45     2633.46     34.97 o 
  -4   1   7       35.20       32.29      7.06 o 
  -3   1   7     1170.03     1074.93     17.59 o 
  -2   1   7        7.25        2.21      4.15 o 
  -1   1   7      563.60      428.89      9.13 o 
   0   1   7       85.60     6951.74   7515.84 o 
   1   1   7      133.41      126.36      6.18 o 
   2   1   7      135.34      141.52      7.06 o 
   3   1   7      600.21      618.16     14.69 o 
   4   1   7       46.55       47.73      8.20 o 
   5   1   7      710.88      751.22     20.70 o 
   6   1   7      133.60      136.42     14.21 o 
   7   1   7     1862.50     1875.90     38.42 o 
   8   1   7      785.36      783.58     31.38 o 
   9   1   7       63.35       73.57     20.64 o 
  10   1   7        0.28       -3.00     14.82 o 
  11   1   7       12.49       57.24     18.96 o 
  12   1   7       13.86       22.05     19.76 o 
 -12   2   7        0.40       -3.70     15.88 o 
 -11   2   7       69.05       77.98     20.47 o 
 -10   2   7        6.65        7.14     16.49 o 
  -9   2   7       39.14       18.08     14.91 o 
  -8   2   7       11.96        4.85     12.52 o 
  -7   2   7       81.28       75.61     12.62 o 
  -6   2   7        9.03       23.46     10.85 o 
  -5   2   7     1161.04     1191.59     24.64 o 
  -4   2   7      110.03      126.64     10.15 o 
  -3   2   7      292.47      251.61     10.16 o 
  -2   2   7      246.20      228.90      9.19 o 
  -1   2   7     2211.21     1955.35     20.53 o 
   0   2   7     3547.91     3134.36     94.17 o 
   1   2   7      969.48      954.39     15.36 o 
   2   2   7        9.17        3.35      5.38 o 
   3   2   7     1169.77     1239.05     21.74 o 
   4   2   7       84.92       80.91      9.44 o 
   5   2   7      442.25      479.06     18.02 o 
   6   2   7       35.81       37.05     12.70 o 
   7   2   7       59.40       68.63     16.67 o 
   8   2   7      338.78      320.56     24.54 o 
   9   2   7       94.69       77.55     21.79 o 
  10   2   7        3.65       29.46     16.93 o 
  11   2   7        0.86       -5.20     14.73 o 
  12   2   7        4.74       39.16     17.99 o 
 -12   3   7        5.45      -17.64     17.64 o 
 -11   3   7        0.22        2.03     17.99 o 
 -10   3   7        5.32       26.64     16.49 o 
  -9   3   7        0.03        9.79     14.11 o 
  -8   3   7        3.10       14.29     12.61 o 
  -7   3   7      442.24      476.59     21.82 o 
  -6   3   7        8.12       -9.53     10.14 o 
  -5   3   7       71.66       58.40     11.73 o 
  -4   3   7       51.10       67.84      9.70 o 
  -3   3   7       22.34       17.20      7.50 o 
  -2   3   7      601.71      619.62     14.51 o 
  -1   3   7      264.65      231.00      9.72 o 
   0   3   7      289.76      308.98     14.05 o 
   1   3   7      691.21      725.85     16.12 o 
   2   3   7      772.47      739.03     17.71 o 
   3   3   7      811.86      833.67     20.10 o 
   4   3   7       61.77       60.79     10.50 o 
   5   3   7      177.26      198.49     13.86 o 
   6   3   7       16.50      -10.50     10.50 o 
   7   3   7      559.00      490.60     24.38 o 
   8   3   7      245.30      195.58     24.09 o 
   9   3   7      588.21      547.47     30.83 o 
  10   3   7       79.24      140.09     20.29 o 
  11   3   7       17.16       40.75     19.49 o 
  12   3   7        0.38      -17.82     17.82 o 
 -12   4   7        0.18       33.16     18.70 o 
 -11   4   7        0.76        0.00     15.96 o 
 -10   4   7        3.57       22.05     16.23 o 
  -9   4   7       31.98       36.78     14.64 o 
  -8   4   7        7.01       -9.53     12.52 o 
  -7   4   7       46.46       35.46     14.29 o 
  -6   4   7       83.95       81.08     13.32 o 
  -5   4   7      561.11      541.13     19.44 o 
  -4   4   7       21.77       28.67      9.26 o 
  -3   4   7        1.06        4.59      8.03 o 
  -2   4   7      597.00      626.18     16.63 o 
  -1   4   7       29.41       33.26      7.94 o 
   0   4   7      383.65      378.94      9.88 o 
   1   4   7      663.16      691.63     18.85 o 
   2   4   7      772.47      813.18     20.98 o 
   3   4   7     2460.76     2579.91     36.71 o 
   4   4   7        0.69       -6.26      7.94 o 
   5   4   7      643.70      697.16     23.42 o 
   6   4   7       55.45       59.81     15.08 o 
   7   4   7      324.22      300.60     22.42 o 
   8   4   7      132.04      100.94     20.12 o 
   9   4   7       33.66       30.70     19.32 o 
  10   4   7        6.78       -2.47     16.32 o 
  11   4   7        8.74       17.20     19.40 o 
 -11   5   7        1.25       -1.85     17.02 o 
 -10   5   7       15.83       -5.91     15.61 o 
  -9   5   7       38.11       45.43     17.47 o 
  -8   5   7        2.76       13.05     14.91 o 
  -7   5   7       32.72       42.78     14.29 o 
  -6   5   7       15.77       16.67     14.02 o 
  -5   5   7        1.12       15.88     11.03 o 
  -4   5   7        0.63       10.50     11.29 o 
  -3   5   7      128.00      111.45     13.06 o 
  -2   5   7      326.55      334.97     15.54 o 
  -1   5   7     5054.93     5140.90     45.99 o 
   0   5   7      160.30      176.09      8.45 o 
   1   5   7        7.33        0.88      8.91 o 
   2   5   7       22.88       28.58     10.41 o 
   3   5   7        0.76        3.35     10.05 o 
   4   5   7       43.68       47.11     11.03 o 
   5   5   7        3.12        2.03     13.23 o 
   6   5   7        0.07       19.85     15.96 o 
   7   5   7      126.70      147.96     19.76 o 
   8   5   7      106.03      102.52     20.20 o 
   9   5   7        6.99       43.75     17.64 o 
  10   5   7       12.95       12.08     21.79 o 
  11   5   7        4.85      -18.61     18.61 o 
 -11   6   7        1.57        2.38     20.02 o 
 -10   6   7        8.23       26.90     18.43 o 
  -9   6   7       31.53       65.27     20.11 o 
  -8   6   7        2.29       17.55     17.11 o 
  -7   6   7       71.99       93.33     17.38 o 
  -6   6   7        0.24       34.66     15.88 o 
  -5   6   7       57.53       48.08     15.70 o 
  -4   6   7       70.77       74.99     15.17 o 
  -3   6   7      553.57      511.52     20.85 o 
  -2   6   7      171.58      207.04     14.91 o 
  -1   6   7       60.89       51.17     11.38 o 
   0   6   7      458.74      462.63     25.97 o 
   1   6   7      417.24      474.67     17.84 o 
   2   6   7       60.62       47.81     12.79 o 
   3   6   7        0.09       -8.91      8.91 o 
   4   6   7       40.05       28.67     13.58 o 
   5   6   7       85.04       67.05     16.32 o 
   6   6   7       51.76       54.52     17.73 o 
   7   6   7       16.75       21.35     18.61 o 
   8   6   7        6.00        9.79     17.20 o 
   9   6   7        1.06       -4.32     15.17 o 
  10   6   7        0.38        1.15     22.05 o 
 -10   7   7        1.97        5.73     20.46 o 
  -9   7   7        7.26       19.93     18.96 o 
  -8   7   7        5.24       -2.47     16.93 o 
  -7   7   7        0.64       -3.00     15.52 o 
  -6   7   7       18.34       28.14     17.82 o 
  -5   7   7      437.41      409.20     24.11 o 
  -4   7   7      114.80       98.55     17.73 o 
  -3   7   7     1782.47     1726.76     36.53 o 
  -2   7   7       58.39       71.19     14.82 o 
  -1   7   7      126.04      117.97     15.00 o 
   0   7   7      178.16      178.65     29.48 o 
   1   7   7        2.48       16.14     11.55 o 
   2   7   7       16.20       15.17     12.70 o 
   3   7   7       28.95       17.47     13.67 o 
   4   7   7        8.77        3.09     14.20 o 
   5   7   7      531.35      539.13     26.76 o 
   6   7   7      210.71      189.38     21.53 o 
   7   7   7       23.10       25.31     19.58 o 
   8   7   7        2.63      -12.79     17.11 o 
   9   7   7        4.07       -5.56     16.76 o 
  10   7   7       11.18       29.99     22.49 o 
  -9   8   7        0.67       -5.82     17.82 o 
  -8   8   7       43.81       42.60     21.17 o 
  -7   8   7        0.03      -16.32     16.32 o 
  -6   8   7       12.59        0.00     16.76 o 
  -5   8   7      171.20      137.65     20.29 o 
  -4   8   7       23.77       35.81     17.99 o 
  -3   8   7        0.02       -3.97     16.58 o 
  -2   8   7        2.24       31.84     15.70 o 
  -1   8   7      297.77      262.96     18.63 o 
   0   8   7        0.64        1.56     15.30 o 
   1   8   7      102.40       81.17     15.79 o 
   2   8   7        7.14       14.11     13.14 o 
   3   8   7        0.46        6.97     13.76 o 
   4   8   7        3.92       25.40     13.49 o 
   5   8   7       18.75       -3.00     14.38 o 
   6   8   7        0.13       34.57     17.46 o 
   7   8   7        0.03        7.50     19.76 o 
   8   8   7        1.64      -17.11     17.11 o 
   9   8   7        0.65        6.26     21.96 o 
  -8   9   7        2.32       -9.88     18.35 o 
  -7   9   7       14.71       29.11     20.20 o 
  -6   9   7        1.65      -16.93     16.93 o 
  -5   9   7        7.04        9.70     17.46 o 
  -4   9   7        0.43      -16.41     17.38 o 
  -3   9   7      246.06      254.34     21.00 o 
  -2   9   7       99.57       88.75     18.09 o 
  -1   9   7       10.48       41.98     15.35 o 
   0   9   7        4.27        3.74     10.60 o 
   1   9   7        0.02      -11.55     16.14 o 
   2   9   7       42.19       64.57     15.44 o 
   3   9   7        8.47       23.20     16.49 o 
   4   9   7       42.34       47.72     18.70 o 
   5   9   7       49.13       16.14     20.55 o 
   6   9   7        0.79      -12.52     16.76 o 
   7   9   7       16.70       -1.94     17.29 o 
  -6  10   7        5.33       -4.85     17.82 o 
  -5  10   7       22.45       37.66     18.35 o 
  -4  10   7       53.22       40.22     20.38 o 
  -3  10   7       27.58       20.38     17.82 o 
  -2  10   7       10.86      -10.85     17.82 o 
  -1  10   7       29.94       19.05     17.38 o 
   0  10   7        2.14        5.51     11.62 o 
   1  10   7        4.71       16.67     15.79 o 
   2  10   7        0.30       -5.91     16.85 o 
   3  10   7        0.14      -11.29     15.88 o 
   4  10   7        2.69       12.35     19.05 o 
   5  10   7       28.31        2.21     21.35 o 
   6  10   7       32.99       27.43     22.58 o 
  -4  11   7       43.85       50.46     21.17 o 
  -3  11   7        8.20       -8.73     21.08 o 
  -2  11   7        2.43       13.49     18.96 o 
  -1  11   7        0.11        5.64     18.52 o 
   0  11   7        7.09       -4.17     13.81 o 
   1  11   7        1.22       -7.50     18.35 o 
   2  11   7        0.35       -5.73     18.87 o 
   3  11   7        8.27        9.53     19.14 o 
   4  11   7        4.03      -18.52     18.52 o 
 -12   0   8        0.17      -17.20     17.73 o 
 -11   0   8        4.75       13.76     18.96 o 
 -10   0   8      222.68      225.48     22.06 o 
  -9   0   8        0.87       -5.64     10.67 o 
  -8   0   8       19.67       15.44     12.79 o 
  -7   0   8        4.20       -3.26      7.85 o 
  -6   0   8        7.66        3.00      9.61 o 
  -5   0   8        0.07        9.97      6.70 o 
  -4   0   8       79.58       84.80      7.59 o 
  -3   0   8       10.39        9.09      4.76 o 
  -2   0   8      202.86      239.57      8.22 o 
  -1   0   8       30.13       30.00      4.32 o 
   0   0   8       46.79       36.83     11.78 o 
   1   0   8      114.19       97.38      5.30 o 
   2   0   8     6267.25     5924.74     37.81 o 
   3   0   8     1653.99     1551.71     22.26 o 
   4   0   8     4093.65     3989.39     39.39 o 
   5   0   8     2819.79     2819.47     37.12 o 
   6   0   8      645.18      693.28     23.60 o 
   7   0   8        0.54       -7.59     12.44 o 
   8   0   8       23.75       21.35     19.05 o 
   9   0   8      295.86      276.90     23.39 o 
  10   0   8        4.42       -9.08     14.55 o 
  11   0   8       10.14      -17.11     17.11 o 
  12   0   8        7.58        4.67     21.26 o 
 -12   1   8       21.34       51.78     20.73 o 
 -11   1   8        7.99        5.91     19.05 o 
 -10   1   8       28.35       54.34     16.94 o 
  -9   1   8       18.97       43.22     13.94 o 
  -8   1   8       28.02       41.81     13.23 o 
  -7   1   8       11.97       10.50     10.32 o 
  -6   1   8       35.15       17.38     10.32 o 
  -5   1   8       23.85       34.93      8.82 o 
  -4   1   8       74.75       71.73      8.21 o 
  -3   1   8        0.01        1.59      4.85 o 
  -2   1   8      148.01      130.15      6.62 o 
  -1   1   8        6.02        6.97      3.88 o 
   0   1   8    11148.87     9581.33    244.06 o 
   1   1   8        0.01        1.15      3.79 o 
   2   1   8      941.01      997.83     16.24 o 
   3   1   8      913.25      911.86     18.08 o 
   4   1   8        6.83       18.96      8.20 o 
   5   1   8     1428.30     1431.56     27.68 o 
   6   1   8     1310.54     1273.36     29.51 o 
   7   1   8      629.40      644.44     26.07 o 
   8   1   8     1721.42     1742.44     40.77 o 
   9   1   8      145.52      157.94     22.23 o 
  10   1   8       71.62       77.63     18.61 o 
  11   1   8       13.74       14.73     18.96 o 
  12   1   8       14.04       25.76     20.02 o 
 -12   2   8       15.04        8.91     21.26 o 
 -11   2   8        2.66       36.07     17.38 o 
 -10   2   8        0.06       -3.70     13.32 o 
  -9   2   8        7.32       16.58     14.11 o 
  -8   2   8       70.67       88.39     15.00 o 
  -7   2   8       66.69       74.90     12.00 o 
  -6   2   8      156.22      144.91     13.68 o 
  -5   2   8        4.75       -2.91      7.67 o 
  -4   2   8     1426.46     1438.39     24.42 o 
  -3   2   8       65.78       65.56      6.88 o 
  -2   2   8     1624.01     1576.32     20.58 o 
  -1   2   8      242.67      212.39      8.22 o 
   0   2   8      242.19      580.81    284.31 o 
   1   2   8      573.40      547.33     12.48 o 
   2   2   8        6.26        3.79      6.00 o 
   3   2   8      850.64      891.34     18.96 o 
   4   2   8      457.05      443.05     16.53 o 
   5   2   8      104.80      121.15     13.15 o 
   6   2   8     2013.34     1969.47     36.68 o 
   7   2   8      435.58      389.49     22.79 o 
   8   2   8        5.37       -3.00     15.17 o 
   9   2   8        1.65      -15.26     15.61 o 
  10   2   8       12.29        5.73     17.11 o 
  11   2   8        0.02       -4.41     15.70 o 
  12   2   8        8.69       22.76     20.73 o 
 -12   3   8        0.10        2.29     20.46 o 
 -11   3   8        5.12       -2.56     14.99 o 
 -10   3   8       87.78      103.04     18.53 o 
  -9   3   8       18.04       14.64     14.64 o 
  -8   3   8       49.77       41.72     14.91 o 
  -7   3   8       12.68       15.08     12.79 o 
  -6   3   8      671.73      757.45     23.60 o 
  -5   3   8       70.79       89.37     11.12 o 
  -4   3   8      144.69      138.38     11.74 o 
  -3   3   8       40.40       45.61      8.20 o 
  -2   3   8     2104.36     2174.17     26.31 o 
  -1   3   8      300.17      288.46     10.60 o 
   0   3   8        0.63        3.63      4.10 o 
   1   3   8      725.79      748.80     16.29 o 
   2   3   8      457.20      456.17     14.50 o 
   3   3   8        1.90        2.47      7.50 o 
   4   3   8      716.52      755.25     21.50 o 
   5   3   8       89.60      110.55     12.70 o 
   6   3   8      104.65      129.96     15.70 o 
   7   3   8      339.08      351.04     22.25 o 
   8   3   8       56.54       84.77     19.85 o 
   9   3   8       13.96       20.55     18.52 o 
  10   3   8       98.39       82.84     21.70 o 
  11   3   8        5.29        6.70     20.37 o 
  12   3   8        3.71      -13.14     17.29 o 
 -12   4   8        6.79        1.23     20.37 o 
 -11   4   8        4.22       -2.65     14.73 o 
 -10   4   8       57.78       42.25     18.44 o 
  -9   4   8        1.15       21.43     13.94 o 
  -8   4   8       30.54       45.69     14.38 o 
  -7   4   8      181.82      189.73     18.09 o 
  -6   4   8      185.87      174.21     16.42 o 
  -5   4   8       19.22       23.11      9.88 o 
  -4   4   8      110.31      103.86     11.21 o 
  -3   4   8      218.85      209.23     12.71 o 
  -2   4   8       20.35       36.96      8.82 o 
  -1   4   8      759.08      719.45     17.17 o 
   0   4   8     3563.31     3745.23    262.27 o 
   1   4   8      630.64      677.31     18.05 o 
   2   4   8      193.94      205.94     12.45 o 
   3   4   8        3.14       -2.29      8.03 o 
   4   4   8      115.40       78.00     12.88 o 
   5   4   8        4.84       16.23     11.73 o 
   6   4   8      427.84      435.40     22.70 o 
   7   4   8        3.14       21.96     16.58 o 
   8   4   8        7.77       -3.35     13.94 o 
   9   4   8       25.66       50.89     17.91 o 
  10   4   8        2.14       25.14     18.87 o 
  11   4   8        5.49       25.49     20.46 o 
 -11   5   8        1.46      -11.29     16.49 o 
 -10   5   8        6.11       11.11     18.17 o 
  -9   5   8       32.92       10.06     17.29 o 
  -8   5   8       46.10       48.07     17.47 o 
  -7   5   8        4.09        8.73     16.05 o 
  -6   5   8      490.00      434.84     21.91 o 
  -5   5   8       55.21       55.22     13.41 o 
  -4   5   8      556.67      527.74     19.79 o 
  -3   5   8       70.74       62.81     11.65 o 
  -2   5   8      126.32      111.54     10.85 o 
  -1   5   8      293.35      337.32     14.57 o 
   0   5   8      683.86      701.39     13.91 o 
   1   5   8      556.56      608.76     19.71 o 
   2   5   8      373.46      359.83     16.78 o 
   3   5   8      122.44      145.06     13.15 o 
   4   5   8        4.83        1.85     11.11 o 
   5   5   8       86.17       77.81     15.97 o 
   6   5   8      692.14      663.52     27.22 o 
   7   5   8      140.43      117.79     19.32 o 
   8   5   8       10.21       18.17     19.23 o 
   9   5   8       11.40       19.14     18.17 o 
  10   5   8        1.54       23.28     20.29 o 
  11   5   8        1.76        2.47     20.55 o 
 -11   6   8        0.03        4.76     19.85 o 
 -10   6   8        2.31        6.44     18.87 o 
  -9   6   8       63.60       84.95     18.88 o 
  -8   6   8        0.27      -14.99     14.99 o 
  -7   6   8        2.06       13.49     16.41 o 
  -6   6   8     1152.90     1145.63     33.98 o 
  -5   6   8        0.01        2.56     13.49 o 
  -4   6   8      190.74      199.63     16.68 o 
  -3   6   8      163.54      170.76     15.62 o 
  -2   6   8      712.84      636.57     20.95 o 
  -1   6   8       11.31       24.17     10.23 o 
   0   6   8      229.73      288.79     11.42 o 
   1   6   8       14.12       31.31     10.06 o 
   2   6   8      309.92      280.32     17.66 o 
   3   6   8       22.70       32.46     10.85 o 
   4   6   8       25.54       18.88     13.14 o 
   5   6   8        0.84       27.25     13.67 o 
   6   6   8        0.90       -4.59     12.17 o 
   7   6   8       14.22       43.31     17.73 o 
   8   6   8       41.52       54.42     19.85 o 
   9   6   8        8.11      -16.93     16.93 o 
  10   6   8       50.79       60.25     22.93 o 
 -10   7   8       35.21       13.85     22.40 o 
  -9   7   8        2.90        9.44     18.61 o 
  -8   7   8        4.61       -9.88     16.49 o 
  -7   7   8       15.61       25.93     18.35 o 
  -6   7   8      160.67      169.85     19.59 o 
  -5   7   8       49.61       49.66     18.97 o 
  -4   7   8      881.22      891.69     28.91 o 
  -3   7   8      840.21      813.25     27.41 o 
  -2   7   8      376.49      350.73     19.78 o 
  -1   7   8       13.67       11.47     12.88 o 
   0   7   8        1.29       18.41     15.44 o 
   1   7   8        1.89        2.91     11.47 o 
   2   7   8        1.85      -11.73     11.73 o 
   3   7   8        1.25        7.94     12.26 o 
   4   7   8       48.58       43.14     15.26 o 
   5   7   8       30.38       51.60     16.49 o 
   6   7   8       18.40       18.26     18.35 o 
   7   7   8      276.47      259.39     24.45 o 
   8   7   8       14.83       25.76     19.14 o 
   9   7   8       10.92       19.85     20.73 o 
  -9   8   8        0.02        3.44     20.90 o 
  -8   8   8        3.02       24.96     18.87 o 
  -7   8   8        0.12       15.17     18.35 o 
  -6   8   8       21.00       58.04     17.64 o 
  -5   8   8        9.91      -15.35     17.20 o 
  -4   8   8      376.83      364.88     23.66 o 
  -3   8   8      106.38      120.96     18.62 o 
  -2   8   8       34.99       45.25     15.26 o 
  -1   8   8      190.92      162.55     18.27 o 
   0   8   8        0.98       19.41      9.38 o 
   1   8   8        1.75      -11.38     14.11 o 
   2   8   8        0.34        9.44     14.11 o 
   3   8   8        2.66        1.59     14.73 o 
   4   8   8       13.74       -2.82     11.91 o 
   5   8   8        8.08       29.99     16.23 o 
   6   8   8       24.51       48.25     19.58 o 
   7   8   8        0.09       18.43     18.96 o 
   8   8   8        0.05       20.99     19.85 o 
  -8   9   8        0.94        9.08     20.82 o 
  -7   9   8       34.02       13.50     20.11 o 
  -6   9   8        3.05       -3.53     17.02 o 
  -5   9   8        0.57        0.88     17.46 o 
  -4   9   8      184.27      150.89     21.53 o 
  -3   9   8        3.80       32.28     16.93 o 
  -2   9   8        5.30       26.37     16.05 o 
  -1   9   8       29.47       49.66     14.73 o 
   0   9   8       15.32       17.50     11.10 o 
   1   9   8        5.96       -5.12     14.91 o 
   2   9   8       15.00       18.52     15.88 o 
   3   9   8       13.75        2.65     16.93 o 
   4   9   8       42.82       54.60     18.44 o 
   5   9   8       73.37       39.17     22.67 o 
   6   9   8       11.53       -0.88     18.61 o 
   7   9   8        1.54      -13.49     18.08 o 
  -6  10   8        0.27      -14.64     18.26 o 
  -5  10   8        3.75      -19.32     19.32 o 
  -4  10   8       33.67       15.97     20.02 o 
  -3  10   8       45.43       11.64     19.76 o 
  -2  10   8       40.96       48.96     18.26 o 
  -1  10   8        2.01       -6.62     15.44 o 
   0  10   8       23.03       34.75     12.72 o 
   1  10   8        4.17        6.79     17.55 o 
   2  10   8       26.82       36.78     17.99 o 
   3  10   8        3.57      -16.05     16.05 o 
   4  10   8        0.30        7.41     18.79 o 
   5  10   8       16.49       36.34     20.90 o 
   6  10   8       17.55       49.75     24.08 o 
  -4  11   8        7.08       20.02     20.73 o 
  -3  11   8       43.18       44.37     20.29 o 
  -2  11   8        3.15       17.55     18.43 o 
  -1  11   8        8.41       20.99     17.82 o 
   0  11   8        0.91       -4.74     13.06 o 
   1  11   8        9.82       10.50     18.88 o 
   2  11   8        0.11        9.00     19.85 o 
   3  11   8        5.75       20.46     19.40 o 
 -12   1   9        0.08      -14.64     16.85 o 
 -11   1   9       55.18       48.52     21.26 o 
 -10   1   9       41.70       47.46     16.23 o 
  -9   1   9        0.06       21.79     13.76 o 
  -8   1   9        6.88       16.32     11.38 o 
  -7   1   9        9.37       12.97     11.03 o 
  -6   1   9        1.51       -2.91      7.50 o 
  -5   1   9      340.26      359.94     14.93 o 
  -4   1   9      175.12      181.94     10.24 o 
  -3   1   9       34.50       24.88      5.73 o 
  -2   1   9      160.66      142.86      7.06 o 
  -1   1   9      695.94      694.21     12.32 o 
   0   1   9       73.48     4708.31     88.83 o 
   1   1   9       67.38       79.07      5.74 o 
   2   1   9       37.84       43.32      6.00 o 
   3   1   9      656.58      576.37     15.84 o 
   4   1   9      677.38      690.97     19.38 o 
   5   1   9      598.95      615.15     19.54 o 
   6   1   9      626.84      569.34     23.16 o 
   7   1   9     1246.51     1283.96     33.11 o 
   8   1   9       57.84       74.28     21.00 o 
   9   1   9      521.24      474.27     28.97 o 
  10   1   9       23.22        4.76     17.91 o 
  11   1   9       95.47       82.84     22.67 o 
  12   1   9        1.71       -6.88     16.41 o 
 -12   2   9        0.11       -3.70     16.58 o 
 -11   2   9      229.47      224.06     24.27 o 
 -10   2   9        3.46        2.73     16.58 o 
  -9   2   9       18.12       29.28     14.29 o 
  -8   2   9        0.00      -10.50     10.50 o 
  -7   2   9       10.05       11.47     11.03 o 
  -6   2   9      110.88      133.06     12.35 o 
  -5   2   9       69.75       60.35      9.70 o 
  -4   2   9      169.78      159.06     10.77 o 
  -3   2   9        2.43        8.56      6.00 o 
  -2   2   9       20.90       19.85      5.91 o 
  -1   2   9     1548.78     1356.41     18.17 o 
   0   2   9     1615.94     1424.10     42.60 o 
   1   2   9       61.90       83.91      6.53 o 
   2   2   9      344.24      324.85     11.75 o 
   3   2   9     2084.20     2141.27     29.67 o 
   4   2   9     1036.64      995.35     23.03 o 
   5   2   9     4465.23     4609.02     50.40 o 
   6   2   9       23.54       32.02     14.73 o 
   7   2   9        2.21        0.00     12.52 o 
   8   2   9      122.91      137.37     20.29 o 
   9   2   9       89.01       99.34     19.76 o 
  10   2   9        0.68      -12.70     14.20 o 
  11   2   9        0.41      -15.70     15.70 o 
  12   2   9        7.38       64.03     19.58 o 
 -12   3   9        8.93        9.17     20.73 o 
 -11   3   9        0.40       -1.76     14.73 o 
 -10   3   9        2.38      -10.76     15.26 o 
  -9   3   9       11.13       -4.76     13.67 o 
  -8   3   9       46.44       50.72     14.47 o 
  -7   3   9      113.00      124.32     14.91 o 
  -6   3   9      203.05      198.59     14.83 o 
  -5   3   9      475.69      486.42     18.11 o 
  -4   3   9       24.14       52.57      9.09 o 
  -3   3   9      769.13      740.10     17.70 o 
  -2   3   9      309.11      279.59     11.40 o 
  -1   3   9     2648.82     2555.43     27.46 o 
   0   3   9       46.30       48.46      5.08 o 
   1   3   9      695.64      626.12     15.31 o 
   2   3   9     1755.28     1723.29     26.24 o 
   3   3   9       36.43       40.14      9.44 o 
   4   3   9        0.19       -5.03      8.64 o 
   5   3   9      219.08      204.08     15.18 o 
   6   3   9     1060.68     1058.73     29.38 o 
   7   3   9      526.79      569.06     26.24 o 
   8   3   9        9.13      -14.82     14.82 o 
   9   3   9       26.74       22.58     18.44 o 
  10   3   9       12.47      -15.61     16.05 o 
  11   3   9        2.63       23.64     18.61 o 
 -12   4   9        3.99       -3.97     17.55 o 
 -11   4   9        3.22       10.76     18.52 o 
 -10   4   9       14.17       -5.64     14.99 o 
  -9   4   9       51.49       64.57     17.38 o 
  -8   4   9        3.00       16.85     14.38 o 
  -7   4   9       86.05       42.61     15.70 o 
  -6   4   9        4.94       -6.17     10.14 o 
  -5   4   9      118.08      122.30     13.50 o 
  -4   4   9       43.08       33.43      9.79 o 
  -3   4   9       48.96       24.26      9.79 o 
  -2   4   9      134.97      122.85     11.21 o 
  -1   4   9     1469.74     1511.11     23.88 o 
   0   4   9     2784.37     2662.30    149.97 o 
   1   4   9        3.87       33.52      8.03 o 
   2   4   9       64.78       74.37      9.62 o 
   3   4   9       49.16       58.58     10.41 o 
   4   4   9       43.05       33.43     11.20 o 
   5   4   9       45.71       47.81     12.35 o 
   6   4   9      327.24      309.36     20.75 o 
   7   4   9      238.70      234.06     22.51 o 
   8   4   9       37.52       34.31     18.96 o 
   9   4   9        3.56       15.26     17.29 o 
  10   4   9        7.89       -4.32     15.79 o 
  11   4   9        0.21        7.06     20.29 o 
 -11   5   9        2.03       16.85     17.38 o 
 -10   5   9       11.17       27.43     16.41 o 
  -9   5   9        6.66       23.81     15.61 o 
  -8   5   9        0.36        0.79     16.93 o 
  -7   5   9      171.37      158.66     18.62 o 
  -6   5   9        3.40       -3.44     13.14 o 
  -5   5   9      246.23      227.91     16.59 o 
  -4   5   9       19.47       21.43     11.20 o 
  -3   5   9     1270.34     1296.64     26.67 o 
  -2   5   9      163.35      163.54     12.80 o 
  -1   5   9       72.84       93.87     11.03 o 
   0   5   9        3.25        1.84      6.17 o 
   1   5   9     1147.39     1223.50     27.37 o 
   2   5   9      312.57      347.03     17.04 o 
   3   5   9      133.98      183.28     14.12 o 
   4   5   9       11.17       17.55     11.55 o 
   5   5   9        4.00       18.61     12.88 o 
   6   5   9      157.14      148.51     18.53 o 
   7   5   9      312.23      271.79     24.72 o 
   8   5   9       24.56        0.00     14.55 o 
   9   5   9       29.36       19.32     20.29 o 
  10   5   9        0.40       -2.73     15.17 o 
  11   5   9        1.41        6.17     20.90 o 
 -11   6   9        0.75      -13.05     17.20 o 
 -10   6   9        1.24       22.67     18.26 o 
  -9   6   9        9.86      -14.99     16.05 o 
  -8   6   9        0.01       37.04     16.76 o 
  -7   6   9        4.03       18.26     15.61 o 
  -6   6   9       33.95       42.69     17.82 o 
  -5   6   9      164.36      150.81     16.59 o 
  -4   6   9       93.77       92.90     15.26 o 
  -3   6   9      354.51      358.85     17.40 o 
  -2   6   9      116.57      134.91     13.15 o 
  -1   6   9      261.39      253.54     16.07 o 
   0   6   9       81.81       87.18      9.44 o 
   1   6   9      101.03       81.88     12.79 o 
   2   6   9        5.92        1.23     11.29 o 
   3   6   9       18.07       15.97     12.53 o 
   4   6   9       12.58        1.41     13.14 o 
   5   6   9       75.88       69.43     16.59 o 
   6   6   9       58.98       27.70     17.73 o 
   7   6   9        0.53        7.32     17.46 o 
   8   6   9        6.25       -2.38     14.82 o 
   9   6   9       25.39       28.49     18.43 o 
  10   6   9       27.96       47.90     18.96 o 
 -10   7   9        0.18       19.58     20.20 o 
  -9   7   9       19.16      -18.35     18.35 o 
  -8   7   9       27.80       23.90     17.73 o 
  -7   7   9       88.74       84.07     19.67 o 
  -6   7   9       16.59       -6.35     15.88 o 
  -5   7   9     1492.44     1397.93     36.93 o 
  -4   7   9        9.36       31.49     17.02 o 
  -3   7   9        1.44       23.20     15.52 o 
  -2   7   9      304.83      312.33     19.42 o 
  -1   7   9      526.50      496.21     21.02 o 
   0   7   9       53.94       50.71      9.59 o 
   1   7   9       21.08       34.93     12.26 o 
   2   7   9      220.18      210.32     18.00 o 
   3   7   9        7.88       -1.76     10.58 o 
   4   7   9       26.37       26.55     14.82 o 
   5   7   9      368.85      357.20     24.72 o 
   6   7   9      137.85      143.29     22.68 o 
   7   7   9       36.58       41.28     21.35 o 
   8   7   9       40.98       45.78     21.17 o 
   9   7   9       13.90       28.40     20.29 o 
  -9   8   9        0.26        7.94     19.14 o 
  -8   8   9        0.00       -9.08     16.14 o 
  -7   8   9      176.50      149.21     22.94 o 
  -6   8   9        4.51      -16.76     16.76 o 
  -5   8   9        0.15        4.76     17.38 o 
  -4   8   9       14.81       28.23     17.99 o 
  -3   8   9      176.09      124.33     18.97 o 
  -2   8   9        2.51       17.90     14.38 o 
  -1   8   9       11.43      -13.41     13.76 o 
   0   8   9       14.73       -6.98     10.57 o 
   1   8   9       70.69       45.96     16.14 o 
   2   8   9        0.02       12.00     14.64 o 
   3   8   9       23.75       22.32     14.64 o 
   4   8   9        2.26       -0.71     13.23 o 
   5   8   9        2.33       -6.09     14.38 o 
   6   8   9        1.77      -17.20     17.20 o 
   7   8   9       27.49       62.80     20.64 o 
   8   8   9        8.37       -0.97     15.08 o 
  -8   9   9        1.02      -19.76     19.76 o 
  -7   9   9        2.46      -16.58     16.58 o 
  -6   9   9        0.46       -5.29     16.32 o 
  -5   9   9       55.40       56.28     19.67 o 
  -4   9   9      139.04      100.76     20.12 o 
  -3   9   9        0.19        3.18     16.85 o 
  -2   9   9        4.40       -5.20     15.79 o 
  -1   9   9        0.11      -14.99     14.99 o 
   0   9   9       10.28       -4.28     17.99 o 
   1   9   9        0.76        0.00     14.99 o 
   2   9   9        4.80      -10.58     14.64 o 
   3   9   9        8.81        7.23     15.44 o 
   4   9   9       20.17       19.67     18.43 o 
   5   9   9      133.15      118.05     24.35 o 
   6   9   9       93.14       85.66     24.79 o 
   7   9   9        0.00      -18.79     18.79 o 
  -6  10   9        0.68      -18.79     18.79 o 
  -5  10   9        1.06       -6.53     18.43 o 
  -4  10   9        7.81       12.26     19.40 o 
  -3  10   9        7.93       13.49     18.08 o 
  -2  10   9        7.07       -0.88     17.64 o 
  -1  10   9        0.00      -17.73     17.73 o 
   0  10   9       18.82       53.28     17.46 o 
   1  10   9        0.04      -13.49     17.90 o 
   2  10   9        2.92       28.40     16.23 o 
   3  10   9        3.96       -5.29     16.67 o 
   4  10   9       10.36        9.70     20.37 o 
   5  10   9       53.82       27.79     23.90 o 
   6  10   9        0.14       19.76     21.70 o 
  -4  11   9        1.17      -20.20     20.20 o 
  -3  11   9        0.17       22.31     19.67 o 
  -2  11   9        2.42        4.94     19.49 o 
  -1  11   9        0.40      -17.82     17.82 o 
   0  11   9        0.02        1.27     12.86 o 
   1  11   9        0.69       -7.67     18.08 o 
   2  11   9        8.60       18.26     17.46 o 
   3  11   9        2.91        4.41     19.85 o 
 -12   0  10      194.07      192.71     26.74 o 
 -11   0  10       62.16       59.54     21.44 o 
 -10   0  10        0.13        5.29     15.88 o 
  -9   0  10        0.08       16.41     13.14 o 
  -8   0  10       27.60        9.61     13.14 o 
  -7   0  10        3.48        1.15     10.23 o 
  -6   0  10      179.04      167.87     13.33 o 
  -5   0  10        0.77        0.00      6.35 o 
  -4   0  10       22.52        7.50      6.88 o 
  -3   0  10       30.57       19.85      5.38 o 
  -2   0  10       76.63       82.51      5.82 o 
  -1   0  10        4.80        5.73      3.53 o 
   0   0  10     3547.82     2891.53     17.43 o 
   1   0  10      190.27      143.60      6.36 o 
   2   0  10       54.37       46.85      6.53 o 
   3   0  10      111.41      132.38      8.47 o 
   4   0  10    22160.09    21516.87    405.75 o 
   5   0  10       15.17        0.88     10.94 o 
   6   0  10     2993.43     2979.88     42.95 o 
   7   0  10      185.67      167.59     17.74 o 
   8   0  10      877.51      870.99     31.30 o 
   9   0  10        1.17        6.70     17.55 o 
  10   0  10       25.36       26.46     19.32 o 
  11   0  10        4.12       -2.65     14.73 o 
  12   0  10        0.47       18.96     17.99 o 
 -12   1  10       19.52        8.91     21.35 o 
 -11   1  10       34.69       39.78     20.02 o 
 -10   1  10       46.63       46.05     16.58 o 
  -9   1  10        8.04       15.61     13.76 o 
  -8   1  10        5.98       19.14     12.44 o 
  -7   1  10        4.50       15.44     10.85 o 
  -6   1  10      192.38      144.75     13.33 o 
  -5   1  10       24.31       24.61      8.91 o 
  -4   1  10      158.40      149.17     10.42 o 
  -3   1  10       60.49       55.76      6.62 o 
  -2   1  10     1602.13     1529.01     20.04 o 
  -1   1  10      438.66      337.23      9.47 o 
   0   1  10        9.96       -6.04      6.04 o 
   1   1  10      133.24       90.13      6.97 o 
   2   1  10      168.30      154.59      8.48 o 
   3   1  10     3196.03     3146.67     33.70 o 
   4   1  10     2817.02     2847.84     36.34 o 
   5   1  10        4.50        0.00      9.26 o 
   6   1  10     1505.95     1465.17     32.09 o 
   7   1  10      136.04      149.12     17.91 o 
   8   1  10      407.37      404.94     24.99 o 
   9   1  10       18.65       16.94     18.70 o 
  10   1  10       58.24       51.69     20.20 o 
  11   1  10        2.95        4.32     19.23 o 
  12   1  10        1.24      -15.88     16.67 o 
 -12   2  10        0.41       25.84     19.67 o 
 -11   2  10       31.55       18.17     20.38 o 
 -10   2  10       33.98        3.62     19.14 o 
  -9   2  10        0.40        1.59     14.64 o 
  -8   2  10       26.06       27.96     13.76 o 
  -7   2  10      107.76      122.02     13.23 o 
  -6   2  10       28.67       24.79     10.14 o 
  -5   2  10       33.39       43.05      9.00 o 
  -4   2  10       36.95       16.67      8.20 o 
  -3   2  10      182.11      151.84      9.98 o 
  -2   2  10     5472.67     5163.08     38.81 o 
  -1   2  10      115.51      111.56      7.24 o 
   0   2  10      115.53      498.52    291.88 o 
   1   2  10     1058.39     1081.16     17.93 o 
   2   2  10     1178.14     1240.55     20.68 o 
   3   2  10      266.35      261.22     13.78 o 
   4   2  10      164.82      180.93     13.77 o 
   5   2  10        0.00        6.17     12.52 o 
   6   2  10     1489.72     1460.61     32.71 o 
   7   2  10      133.86       93.88     17.21 o 
   8   2  10       52.47       82.92     18.88 o 
   9   2  10       73.66       47.28     19.32 o 
  10   2  10        1.17       -1.59     15.08 o 
  11   2  10        5.00      -17.38     17.38 o 
  12   2  10        0.11      -17.11     17.11 o 
 -12   3  10        0.26       -9.70     16.76 o 
 -11   3  10       18.36       27.96     17.64 o 
 -10   3  10       37.24       32.46     16.49 o 
  -9   3  10       16.57        4.15     15.08 o 
  -8   3  10      206.83      194.06     19.15 o 
  -7   3  10        0.10       -7.06     10.23 o 
  -6   3  10       16.16       24.52     10.41 o 
  -5   3  10       43.29       23.02     10.50 o 
  -4   3  10     2313.51     2234.21     31.96 o 
  -3   3  10       38.02       43.49      8.82 o 
  -2   3  10      253.95      238.08     11.75 o 
  -1   3  10       31.25       28.85      7.85 o 
   0   3  10      776.55      762.92     28.87 o 
   1   3  10        0.07        7.23      6.17 o 
   2   3  10       67.19       79.32      8.91 o 
   3   3  10      577.36      538.29     17.51 o 
   4   3  10      922.13     1004.54     24.70 o 
   5   3  10       59.81       71.28     12.97 o 
   6   3  10      227.25      220.31     18.98 o 
   7   3  10       73.83       93.34     17.11 o 
   8   3  10      136.72      132.08     20.91 o 
   9   3  10       49.17       23.82     20.20 o 
  10   3  10       17.42       28.67     18.35 o 
  11   3  10        8.08       39.78     17.99 o 
 -12   4  10       23.74       40.57     21.61 o 
 -11   4  10        2.43       14.02     18.17 o 
 -10   4  10        3.03        4.85     16.93 o 
  -9   4  10        3.22       18.17     14.64 o 
  -8   4  10       31.12       28.49     15.08 o 
  -7   4  10       35.47       43.66     13.67 o 
  -6   4  10      164.38      176.14     15.88 o 
  -5   4  10      150.41      146.31     13.77 o 
  -4   4  10       19.53       30.34      9.88 o 
  -3   4  10        7.61       20.37      8.73 o 
  -2   4  10     3419.56     3504.68     37.58 o 
  -1   4  10      213.15      216.65     11.83 o 
   0   4  10      371.63      416.05     14.22 o 
   1   4  10      222.45      209.94     12.36 o 
   2   4  10      193.35      180.95     13.51 o 
   3   4  10       18.24       15.52      9.97 o 
   4   4  10      697.18      697.87     22.72 o 
   5   4  10      120.15      149.73     14.82 o 
   6   4  10        7.15       36.25     14.47 o 
   7   4  10      316.79      326.62     23.83 o 
   8   4  10       94.95      123.42     18.00 o 
   9   4  10       20.18        0.97     17.11 o 
  10   4  10        1.55       -7.85     16.05 o 
  11   4  10        4.40       14.20     20.37 o 
 -11   5  10        0.49       -4.76     15.88 o 
 -10   5  10       14.39       -1.76     15.88 o 
  -9   5  10        0.63       -3.88     14.02 o 
  -8   5  10       41.50       23.02     18.44 o 
  -7   5  10       42.72       63.95     15.79 o 
  -6   5  10      784.56      762.73     26.70 o 
  -5   5  10        3.02       11.55     12.00 o 
  -4   5  10       21.01       37.22     11.82 o 
  -3   5  10       24.39       34.75     10.67 o 
  -2   5  10       10.35       -5.91      9.53 o 
  -1   5  10      284.44      323.96     14.75 o 
   0   5  10      321.52      356.09     22.08 o 
   1   5  10      416.79      415.45     17.76 o 
   2   5  10      141.66      127.96     13.77 o 
   3   5  10       81.00      105.87     12.53 o 
   4   5  10      482.66      465.27     21.02 o 
   5   5  10      229.37      201.41     17.65 o 
   6   5  10        3.88       21.52     15.70 o 
   7   5  10      162.22      186.62     20.03 o 
   8   5  10        0.15        9.35     17.82 o 
   9   5  10       18.52       11.38     18.35 o 
  10   5  10        0.06       26.11     17.99 o 
  11   5  10       16.38       29.90     20.02 o 
 -11   6  10        0.70        8.29     20.29 o 
 -10   6  10        2.29      -16.93     16.93 o 
  -9   6  10        9.10       -0.79     16.93 o 
  -8   6  10      465.57      424.10     27.46 o 
  -7   6  10       64.13       47.81     18.79 o 
  -6   6  10        2.40       12.17     16.58 o 
  -5   6  10       48.64       28.32     15.97 o 
  -4   6  10     1395.33     1378.71     31.80 o 
  -3   6  10        6.85       25.93     12.08 o 
  -2   6  10       26.49       31.84     11.73 o 
  -1   6  10      234.67      222.17     15.80 o 
   0   6  10      514.20      484.58     13.90 o 
   1   6  10        0.19       13.58     10.23 o 
   2   6  10       17.06       22.67     11.82 o 
   3   6  10       41.83       40.22     13.23 o 
   4   6  10       55.82       42.25     14.56 o 
   5   6  10        7.53       11.82     14.82 o 
   6   6  10        2.13       14.46     16.05 o 
   7   6  10        8.68       -6.62     14.11 o 
   8   6  10       30.38        8.11     18.96 o 
   9   6  10        0.22      -16.49     16.49 o 
  10   6  10       46.21       37.58     23.02 o 
 -10   7  10        8.68       -7.94     17.73 o 
  -9   7  10        3.01       -7.23     16.93 o 
  -8   7  10        8.30        5.73     19.40 o 
  -7   7  10       13.60       26.99     20.02 o 
  -6   7  10      163.76      201.27     21.26 o 
  -5   7  10       27.38       63.16     19.05 o 
  -4   7  10        0.43       13.94     15.44 o 
  -3   7  10      186.82      211.00     18.62 o 
  -2   7  10      344.80      337.18     19.95 o 
  -1   7  10       24.40       46.31     13.14 o 
   0   7  10      475.91      469.37     14.55 o 
   1   7  10        0.02      -11.55     11.55 o 
   2   7  10      172.15      187.78     17.03 o 
   3   7  10        2.14       -1.23     10.50 o 
   4   7  10       47.36       11.56     16.67 o 
   5   7  10      185.77      162.72     21.62 o 
   6   7  10       68.90       53.90     19.41 o 
   7   7  10       81.66       98.01     20.29 o 
   8   7  10       11.90       -7.94     16.49 o 
   9   7  10        3.97       -5.73     14.91 o 
  -9   8  10        2.66       14.82     18.79 o 
  -8   8  10        9.97       35.46     18.52 o 
  -7   8  10       20.27      -10.23     18.43 o 
  -6   8  10        0.02      -15.08     16.76 o 
  -5   8  10       28.82       51.42     16.41 o 
  -4   8  10       12.39       23.99     16.14 o 
  -3   8  10      114.41      130.66     17.91 o 
  -2   8  10        0.01        5.38     14.55 o 
  -1   8  10        0.22      -12.26     14.38 o 
   0   8  10       25.49       39.98     10.84 o 
   1   8  10       25.05       19.32     16.23 o 
   2   8  10       60.49       71.19     15.08 o 
   3   8  10        4.46        9.44     15.79 o 
   4   8  10       12.89        8.29     15.79 o 
   5   8  10       34.20       43.05     18.44 o 
   6   8  10       24.54       -2.47     17.11 o 
   7   8  10       65.85       79.48     22.41 o 
   8   8  10        1.46      -11.55     16.49 o 
  -8   9  10        0.56      -13.05     18.61 o 
  -7   9  10        1.46       -4.67     17.11 o 
  -6   9  10       21.68       30.87     17.64 o 
  -5   9  10        2.13       16.23     17.90 o 
  -4   9  10       15.92       15.26     18.35 o 
  -3   9  10       66.27       51.34     18.17 o 
  -2   9  10       76.69       57.69     17.29 o 
  -1   9  10        0.07       15.70     14.11 o 
   0   9  10        0.00      -10.72     10.85 o 
   1   9  10      111.77      102.69     18.79 o 
   2   9  10        0.04       -9.17     15.26 o 
   3   9  10        3.43       -1.59     14.29 o 
   4   9  10        0.00        0.00     15.70 o 
   5   9  10       22.40       11.82     21.87 o 
   6   9  10       15.97       20.64     22.49 o 
   7   9  10        0.17       22.05     20.99 o 
  -6  10  10        2.67       -3.97     18.96 o 
  -5  10  10       37.25       32.20     21.08 o 
  -4  10  10      109.01       97.22     20.20 o 
  -3  10  10       18.78       -2.65     18.52 o 
  -2  10  10       26.92       23.64     17.38 o 
  -1  10  10        0.02       -5.91     16.32 o 
   0  10  10       47.51       45.89     19.01 o 
   1  10  10       18.15       38.02     17.99 o 
   2  10  10        2.48      -17.64     17.64 o 
   3  10  10        9.90      -17.73     17.73 o 
   4  10  10        3.43       -5.56     16.41 o 
   5  10  10       40.30       59.10     23.20 o 
  -3  11  10       39.12        6.17     21.26 o 
  -2  11  10        5.92       19.76     18.70 o 
  -1  11  10        0.01      -19.67     19.67 o 
   0  11  10        1.11       20.96     16.18 o 
   1  11  10        1.63      -12.52     18.61 o 
   2  11  10        3.23       23.81     17.73 o 
   3  11  10        0.69       24.61     18.96 o 
 -12   1  11        6.23        4.50     19.67 o 
 -11   1  11      106.13      102.95     22.85 o 
 -10   1  11        0.22       -0.71     13.85 o 
  -9   1  11        6.95      -12.17     12.17 o 
  -8   1  11       16.51        9.70     12.35 o 
  -7   1  11        2.04       -2.03      9.17 o 
  -6   1  11        2.91       -7.76      7.76 o 
  -5   1  11      898.62      873.46     21.69 o 
  -4   1  11      201.44      184.78     11.30 o 
  -3   1  11       18.95       27.43      6.88 o 
  -2   1  11       17.15        7.32      5.82 o 
  -1   1  11      258.57      238.27      8.66 o 
   0   1  11       46.42      455.80    256.03 o 
   1   1  11     4565.12     4340.02     33.80 o 
   2   1  11        4.69       -3.53      5.64 o 
   3   1  11     8627.67     9179.60     58.57 o 
   4   1  11      601.44      598.02     19.72 o 
   5   1  11      877.06      842.86     23.89 o 
   6   1  11        3.74        6.88     12.70 o 
   7   1  11      233.48      250.13     19.15 o 
   8   1  11       99.45       96.25     19.06 o 
   9   1  11        5.62        8.64     18.08 o 
  10   1  11       48.09       60.07     18.44 o 
  11   1  11       31.74       10.85     20.02 o 
  12   1  11        0.04       -2.03     16.23 o 
 -12   2  11        2.83      -16.85     16.85 o 
 -11   2  11       23.36       16.23     18.88 o 
 -10   2  11        2.34       37.13     15.96 o 
  -9   2  11       14.28        9.61     14.73 o 
  -8   2  11        1.35        3.53     12.00 o 
  -7   2  11       30.12       30.87     11.38 o 
  -6   2  11      160.87      172.26     13.41 o 
  -5   2  11       46.62       58.05      9.97 o 
  -4   2  11        0.35       11.64      8.64 o 
  -3   2  11      409.61      390.09     13.61 o 
  -2   2  11       27.49       20.20      7.41 o 
  -1   2  11     1148.23     1119.09     17.93 o 
   0   2  11      619.32      644.36    162.91 o 
   1   2  11       43.53       49.05      6.79 o 
   2   2  11        4.53        2.91      7.14 o 
   3   2  11     8446.07     8929.14     60.67 o 
   4   2  11      401.96      434.56     17.76 o 
   5   2  11        4.72        3.70     11.55 o 
   6   2  11       15.89       27.26     14.38 o 
   7   2  11       35.38       14.55     15.35 o 
   8   2  11      363.14      338.58     23.75 o 
   9   2  11       16.15       -8.03     14.82 o 
  10   2  11        7.16      -15.96     15.96 o 
  11   2  11        0.16       16.67     17.99 o 
 -12   3  11        1.58      -18.52     18.52 o 
 -11   3  11       18.72       31.31     18.26 o 
 -10   3  11        3.19        3.70     17.20 o 
  -9   3  11        0.32        4.94     15.35 o 
  -8   3  11       18.05        2.21     14.20 o 
  -7   3  11       19.43       14.20     13.05 o 
  -6   3  11       12.88        5.03     11.20 o 
  -5   3  11      274.47      239.44     15.19 o 
  -4   3  11      116.54      124.51     11.82 o 
  -3   3  11     3202.90     3130.23     35.50 o 
  -2   3  11      234.38      241.85     12.27 o 
  -1   3  11      147.60      148.64      9.80 o 
   0   3  11       41.19       81.89    131.05 o 
   1   3  11      182.03      160.58      9.45 o 
   2   3  11        4.03        7.23      7.32 o 
   3   3  11      112.95      137.48     12.00 o 
   4   3  11        4.64       12.52     10.05 o 
   5   3  11      526.36      512.03     20.68 o 
   6   3  11       16.73       39.07     14.29 o 
   7   3  11       47.18       64.04     16.05 o 
   8   3  11        3.34       -1.32     14.02 o 
   9   3  11        0.02      -10.58     13.76 o 
  10   3  11        2.79       11.38     17.38 o 
  11   3  11        0.27       10.32     18.17 o 
 -12   4  11        1.62        7.14     20.73 o 
 -11   4  11        0.15      -11.82     15.79 o 
 -10   4  11       10.71      -13.14     15.35 o 
  -9   4  11      151.54      190.94     20.03 o 
  -8   4  11        2.17        5.47     16.05 o 
  -7   4  11        7.57       25.49     13.94 o 
  -6   4  11       21.89        6.09     12.79 o 
  -5   4  11      123.37      109.06     12.97 o 
  -4   4  11       12.73        7.50     10.06 o 
  -3   4  11      461.57      495.87     16.88 o 
  -2   4  11      644.04      621.16     18.31 o 
  -1   4  11      238.06      209.51     11.92 o 
   0   4  11     1160.66     1054.19     73.61 o 
   1   4  11      318.31      274.05     13.78 o 
   2   4  11      589.26      619.64     18.65 o 
   3   4  11      141.35      147.11     12.97 o 
   4   4  11       23.36       23.37     12.17 o 
   5   4  11      671.79      751.74     24.75 o 
   6   4  11      117.34       97.94     18.09 o 
   7   4  11        0.39        8.73     16.32 o 
   8   4  11       94.20      101.37     19.59 o 
   9   4  11        3.65        0.97     17.38 o 
  10   4  11        3.76       -6.17     14.46 o 
  11   4  11        0.71       -3.88     14.91 o 
 -11   5  11        2.71        9.08     18.08 o 
 -10   5  11        0.04        5.12     17.55 o 
  -9   5  11       23.38       25.84     17.73 o 
  -8   5  11        0.32        1.68     16.23 o 
  -7   5  11       10.81        5.91     16.14 o 
  -6   5  11      187.15      206.06     17.83 o 
  -5   5  11       81.41       76.22     13.85 o 
  -4   5  11      290.49      262.29     16.07 o 
  -3   5  11      717.32      717.44     21.40 o 
  -2   5  11       55.38       48.96     10.23 o 
  -1   5  11      757.98      806.12     20.52 o 
   0   5  11      114.62      102.47      8.29 o 
   1   5  11       39.05       43.22     10.50 o 
   2   5  11      323.73      287.95     16.78 o 
   3   5  11      125.52      125.30     13.85 o 
   4   5  11        6.23       -5.73      9.08 o 
   5   5  11       21.69       11.38     14.38 o 
   6   5  11      126.51      114.96     18.70 o 
   7   5  11       18.25       26.73     16.58 o 
   8   5  11        6.21       -6.88     15.26 o 
   9   5  11        0.62       -4.23     13.41 o 
  10   5  11        4.92      -15.88     16.93 o 
 -10   6  11        0.58       -9.26     16.58 o 
  -9   6  11        0.11       20.73     17.64 o 
  -8   6  11        2.21       44.54     18.35 o 
  -7   6  11       83.57      104.19     19.41 o 
  -6   6  11      198.13      191.23     20.65 o 
  -5   6  11       66.60       74.19     16.58 o 
  -4   6  11       16.84       33.78     14.02 o 
  -3   6  11       89.96       97.31     13.50 o 
  -2   6  11      419.76      361.67     17.66 o 
  -1   6  11      121.58      106.15     12.79 o 
   0   6  11        0.09        7.30      7.60 o 
   1   6  11       77.30       76.49     13.85 o 
   2   6  11        6.20      -10.23     10.23 o 
   3   6  11       29.94       38.19     12.97 o 
   4   6  11       39.77       25.93     14.73 o 
   5   6  11        8.04       -1.23     11.73 o 
   6   6  11      205.71      205.26     23.65 o 
   7   6  11       11.08       33.96     17.55 o 
   8   6  11       12.47        3.09     18.26 o 
   9   6  11       13.49       10.06     20.46 o 
  10   6  11       14.97       48.95     20.90 o 
 -10   7  11        1.00        8.11     20.11 o 
  -9   7  11        1.76       -9.17     17.55 o 
  -8   7  11        8.32       -1.68     17.02 o 
  -7   7  11      364.81      348.25     26.04 o 
  -6   7  11        6.08       30.96     16.93 o 
  -5   7  11       27.55       50.01     17.82 o 
  -4   7  11        5.71       13.41     15.88 o 
  -3   7  11      669.95      687.67     26.51 o 
  -2   7  11       16.34       29.72     13.94 o 
  -1   7  11       37.42       40.84     13.58 o 
   0   7  11       83.19       89.70     10.20 o 
   1   7  11       13.51       24.87     13.23 o 
   2   7  11        0.02       -5.38     10.94 o 
   3   7  11        0.32       -3.09     10.85 o 
   4   7  11       39.22       39.43     15.61 o 
   5   7  11        9.94       45.60     17.91 o 
   6   7  11       41.72       46.13     19.85 o 
   7   7  11       15.83       48.60     19.40 o 
   8   7  11        0.22       -6.26     14.99 o 
   9   7  11        6.24       12.08     21.70 o 
  -9   8  11       31.58       25.14     19.32 o 
  -8   8  11       17.91        0.00     18.52 o 
  -7   8  11        8.57       39.25     18.26 o 
  -6   8  11        3.94       -4.85     16.14 o 
  -5   8  11      105.37      137.98     20.11 o 
  -4   8  11        0.21        0.00     15.79 o 
  -3   8  11       25.41        7.85     16.14 o 
  -2   8  11        6.33       -5.38     15.17 o 
  -1   8  11       22.12       21.87     14.29 o 
   0   8  11      265.49      269.78     14.29 o 
   1   8  11       10.94       33.78     14.20 o 
   2   8  11       87.30       89.63     18.00 o 
   3   8  11        2.66        7.06     16.85 o 
   4   8  11        0.15        9.44     16.23 o 
   5   8  11       64.29       64.93     21.61 o 
   6   8  11       16.79       29.81     18.52 o 
   7   8  11       60.52       65.98     20.82 o 
   8   8  11        3.81       19.58     20.20 o 
  -8   9  11        4.59       -5.03     18.61 o 
  -7   9  11        0.22      -18.17     18.17 o 
  -6   9  11        1.56       66.15     18.35 o 
  -5   9  11        0.01      -18.70     18.70 o 
  -4   9  11      142.36      149.64     19.85 o 
  -3   9  11       60.60       68.98     18.00 o 
  -2   9  11       45.40       38.99     17.99 o 
  -1   9  11       12.73       15.96     15.44 o 
   0   9  11       16.12       11.80     11.32 o 
   1   9  11      106.42       96.52     18.70 o 
   2   9  11       11.03       32.72     17.46 o 
   3   9  11       81.00       73.66     20.11 o 
   4   9  11       28.10       25.93     20.64 o 
   5   9  11      120.99      169.57     24.79 o 
   6   9  11       81.62       69.07     22.14 o 
   7   9  11        0.66       18.70     20.99 o 
  -6  10  11        6.10        6.44     20.29 o 
  -5  10  11       16.64       47.63     19.05 o 
  -4  10  11        0.50        5.73     18.96 o 
  -3  10  11        2.97      -19.05     19.05 o 
  -2  10  11       13.47        4.41     17.82 o 
  -1  10  11        6.93       26.90     17.02 o 
   0  10  11        3.21       -8.30     16.32 o 
   1  10  11        7.82       -6.88     17.90 o 
   2  10  11       12.63      -10.58     17.91 o 
   3  10  11       11.31        7.41     19.14 o 
   4  10  11       18.77       24.96     22.58 o 
   5  10  11       48.93       55.57     23.20 o 
  -3  11  11        2.28        3.09     19.49 o 
  -2  11  11       14.18       57.95     18.79 o 
  -1  11  11       18.16       23.64     19.14 o 
   0  11  11        6.76        7.36     13.44 o 
   1  11  11        0.01        4.94     18.35 o 
   2  11  11        3.46       -6.97     17.82 o 
 -12   0  12       48.48       40.31     23.73 o 
 -11   0  12        5.87       31.14     18.43 o 
 -10   0  12       68.59       91.39     17.55 o 
  -9   0  12       31.60       51.60     15.17 o 
  -8   0  12      181.31      217.97     18.44 o 
  -7   0  12        2.65       -9.26      9.26 o 
  -6   0  12        5.17       -0.44      8.38 o 
  -5   0  12        0.52       -3.79      6.97 o 
  -4   0  12      163.96      159.41     10.59 o 
  -3   0  12       72.35       92.03      7.76 o 
  -2   0  12      473.96      478.63     12.47 o 
  -1   0  12        6.61        0.00      4.06 o 
   0   0  12        9.32       -7.28      7.28 o 
   1   0  12        2.60        4.67      5.20 o 
   2   0  12     8676.02     8548.77     51.89 o 
   3   0  12     4527.53     4458.03     41.79 o 
   4   0  12     1676.63     1722.16     29.57 o 
   5   0  12      360.59      341.35     16.34 o 
   6   0  12      142.09      137.92     14.21 o 
   7   0  12      130.60      156.26     15.71 o 
   8   0  12      431.90      464.03     24.37 o 
   9   0  12       18.15      -15.52     15.52 o 
  10   0  12      169.38      185.91     23.12 o 
  11   0  12        0.27       -9.08     16.85 o 
  12   0  12        5.08       -1.06     17.38 o 
 -12   1  12       16.62       -5.65     16.67 o 
 -11   1  12        3.88       19.14     18.96 o 
 -10   1  12       28.02       47.54     14.55 o 
  -9   1  12       17.81       13.50     15.79 o 
  -8   1  12       11.05       27.25     11.91 o 
  -7   1  12        4.43        4.85     11.20 o 
  -6   1  12       12.10       11.64     10.76 o 
  -5   1  12       25.33       46.84      9.35 o 
  -4   1  12     2793.50     2791.82     34.11 o 
  -3   1  12       48.66       56.90      8.29 o 
  -2   1  12      994.64      835.32     16.76 o 
  -1   1  12      342.69      278.83      9.63 o 
   0   1  12     1022.66      850.69     13.49 o 
   1   1  12       23.11       19.67      6.35 o 
   2   1  12      553.47      534.07     15.39 o 
   3   1  12       73.24       86.82     12.53 o 
   4   1  12     1350.79     1347.75     26.96 o 
   5   1  12      308.03      290.94     16.69 o 
   6   1  12        7.63       -6.97      9.79 o 
   7   1  12       57.17       62.19     15.35 o 
   8   1  12      195.31      197.50     21.71 o 
   9   1  12       37.25        5.20     17.91 o 
  10   1  12        9.35       11.82     19.40 o 
  11   1  12        0.06       -9.17     16.05 o 
 -12   2  12        5.86        9.08     18.96 o 
 -11   2  12        0.29      -16.32     16.32 o 
 -10   2  12       27.34       44.72     16.32 o 
  -9   2  12        1.93       -0.71     12.44 o 
  -8   2  12       20.93       10.76     14.82 o 
  -7   2  12        0.09        9.35     11.38 o 
  -6   2  12      260.34      245.33     15.63 o 
  -5   2  12      117.34      145.24     11.91 o 
  -4   2  12     3785.19     3976.69     41.84 o 
  -3   2  12       44.04       50.64      8.73 o 
  -2   2  12       78.24       74.65      8.29 o 
  -1   2  12      495.39      456.67     13.00 o 
   0   2  12      859.84      871.95     40.54 o 
   1   2  12     1178.88     1254.91     20.23 o 
   2   2  12      594.92      600.14     16.27 o 
   3   2  12      189.17      258.55     14.56 o 
   4   2  12      791.33      861.54     22.21 o 
   5   2  12      564.40      545.01     20.77 o 
   6   2  12      533.31      560.13     23.06 o 
   7   2  12      193.07      186.21     18.53 o 
   8   2  12      202.00      216.74     20.47 o 
   9   2  12        1.95       -3.70     14.64 o 
  10   2  12       33.37       -7.50     16.23 o 
  11   2  12        1.20      -17.02     17.02 o 
 -12   3  12        3.99      -14.73     16.58 o 
 -11   3  12        4.95       31.49     17.64 o 
 -10   3  12        3.77       14.99     14.99 o 
  -9   3  12        2.91       -3.53     12.00 o 
  -8   3  12       36.24       21.52     15.52 o 
  -7   3  12        1.05       -7.85     11.03 o 
  -6   3  12       17.26       24.61     11.29 o 
  -5   3  12        0.48        7.94      9.35 o 
  -4   3  12      171.94      170.25     12.36 o 
  -3   3  12       47.57       68.99      9.88 o 
  -2   3  12     7662.76     7828.26     54.09 o 
  -1   3  12      406.18      352.86     13.26 o 
   0   3  12        0.95        7.52     19.01 o 
   1   3  12       48.77       33.44      7.41 o 
   2   3  12      611.13      636.01     18.13 o 
   3   3  12      256.89      256.13     14.48 o 
   4   3  12      130.22      147.19     12.97 o 
   5   3  12      199.63      240.68     16.06 o 
   6   3  12       55.45       35.11     15.17 o 
   7   3  12        2.29       -1.85     12.70 o 
   8   3  12       98.97      136.39     19.32 o 
   9   3  12        0.39       -2.29     13.76 o 
  10   3  12       60.56       61.84     20.82 o 
  11   3  12        7.33        5.82     20.29 o 
 -11   4  12        0.00       -7.32     15.35 o 
 -10   4  12        0.16       11.73     17.11 o 
  -9   4  12       11.86        9.70     16.76 o 
  -8   4  12      275.10      274.85     21.18 o 
  -7   4  12        1.99      -12.79     12.79 o 
  -6   4  12        1.86        7.32     12.70 o 
  -5   4  12        0.00        1.59     10.76 o 
  -4   4  12      497.67      474.03     18.38 o 
  -3   4  12      130.51      109.60     11.65 o 
  -2   4  12      326.53      366.95     15.46 o 
  -1   4  12       11.10       13.14      8.91 o 
   0   4  12      398.58      418.82     36.22 o 
   1   4  12      878.38      888.58     20.36 o 
   2   4  12      159.73      163.89     12.71 o 
   3   4  12      146.73      123.28     12.80 o 
   4   4  12       76.89      111.51     13.23 o 
   5   4  12      151.95      141.89     16.50 o 
   6   4  12      263.94      256.59     19.77 o 
   7   4  12      350.59      334.68     23.13 o 
   8   4  12       47.26       48.34     18.88 o 
   9   4  12        1.01       -8.91     14.82 o 
  10   4  12        7.23       -2.73     15.88 o 
  11   4  12        0.58        4.85     18.26 o 
 -11   5  12        0.00       15.96     19.40 o 
 -10   5  12       10.80       40.22     17.73 o 
  -9   5  12        3.08       17.64     17.46 o 
  -8   5  12      166.42      196.15     20.38 o 
  -7   5  12        7.96       32.81     15.52 o 
  -6   5  12        0.89        0.00     12.79 o 
  -5   5  12        6.78       14.82     12.88 o 
  -4   5  12      373.21      427.84     19.43 o 
  -3   5  12        4.24       -0.97      9.88 o 
  -2   5  12      131.63       98.48     11.74 o 
  -1   5  12       15.37       35.46      9.09 o 
   0   5  12      951.69     1030.30     59.48 o 
   1   5  12      147.99      124.78     13.41 o 
   2   5  12       15.26       32.64     11.03 o 
   3   5  12      342.18      369.35     18.28 o 
   4   5  12        3.57       16.49     12.17 o 
   5   5  12        0.54      -11.91     11.91 o 
   6   5  12       80.94      103.39     18.35 o 
   7   5  12       60.45       48.08     17.64 o 
   8   5  12       45.04       11.56     18.08 o 
   9   5  12        7.80       33.96     16.05 o 
  10   5  12        0.66       -2.82     15.26 o 
 -10   6  12       55.61       38.28     21.26 o 
  -9   6  12        3.72       -4.23     16.23 o 
  -8   6  12       44.69       55.66     19.49 o 
  -7   6  12        1.79       17.73     15.52 o 
  -6   6  12      502.15      454.13     25.79 o 
  -5   6  12        2.38       17.11     14.20 o 
  -4   6  12        3.40        0.62     13.67 o 
  -3   6  12        8.31       10.67     12.70 o 
  -2   6  12      350.93      348.60     18.10 o 
  -1   6  12       44.28       37.14     11.64 o 
   0   6  12        2.29      -11.77     11.77 o 
   1   6  12       36.44       56.72     11.64 o 
   2   6  12      294.00      272.70     18.80 o 
   3   6  12        0.28      -10.41     10.41 o 
   4   6  12        0.08       24.87     12.97 o 
   5   6  12       37.69       25.93     17.20 o 
   6   6  12      215.79      175.88     22.59 o 
   7   6  12        5.14       21.96     17.20 o 
   8   6  12        8.50        9.35     18.52 o 
   9   6  12       10.30       11.38     19.40 o 
  10   6  12        0.03       19.85     19.85 o 
 -10   7  12        4.15       65.27     18.96 o 
  -9   7  12        4.47       19.14     18.26 o 
  -8   7  12        0.00       -2.56     15.96 o 
  -7   7  12        9.25       28.14     17.99 o 
  -6   7  12        2.27        0.00     16.32 o 
  -5   7  12      287.80      250.41     21.89 o 
  -4   7  12      222.84      194.24     19.68 o 
  -3   7  12        4.25        7.06     15.26 o 
  -2   7  12       54.74       84.86     14.29 o 
  -1   7  12       32.15       44.02     13.05 o 
   0   7  12      192.51      195.40     12.35 o 
   1   7  12        0.36       22.49     13.14 o 
   2   7  12      225.27      257.18     18.53 o 
   3   7  12       48.62       59.10     14.47 o 
   4   7  12      124.43      106.05     19.76 o 
   5   7  12      410.30      416.64     27.37 o 
   6   7  12       22.93       59.54     19.14 o 
   7   7  12        0.33        7.32     18.26 o 
   8   7  12        5.23      -12.70     15.35 o 
   9   7  12        4.80       35.54     18.70 o 
  -9   8  12        0.58      -20.73     20.73 o 
  -8   8  12       12.97        2.12     20.46 o 
  -7   8  12       84.83      117.42     20.91 o 
  -6   8  12        6.41       -4.85     16.85 o 
  -5   8  12      170.40      140.30     21.88 o 
  -4   8  12       72.94       88.30     18.08 o 
  -3   8  12        3.77       16.67     15.70 o 
  -2   8  12        6.53      -11.55     15.26 o 
  -1   8  12        1.24       -8.03     14.20 o 
   0   8  12       35.83       37.30     16.45 o 
   1   8  12       11.84       -2.03     13.58 o 
   2   8  12        1.28        7.76     15.79 o 
   3   8  12       14.44        5.47     17.29 o 
   4   8  12       43.24       43.22     18.17 o 
   5   8  12       47.17       65.98     21.61 o 
   6   8  12       41.14       52.92     20.38 o 
   7   8  12        7.52       12.70     20.20 o 
   8   8  12        1.29      -13.85     17.20 o 
  -7   9  12        1.40       -2.91     17.64 o 
  -6   9  12       15.77      -11.73     18.61 o 
  -5   9  12       17.67        9.17     18.17 o 
  -4   9  12       47.36       76.92     20.11 o 
  -3   9  12        2.80        9.88     15.96 o 
  -2   9  12        0.05      -16.14     16.14 o 
  -1   9  12       27.17       27.08     16.76 o 
   0   9  12        4.43       -0.49     10.90 o 
   1   9  12        1.54        8.91     17.20 o 
   2   9  12       47.60       39.69     17.55 o 
   3   9  12       15.91       30.08     18.70 o 
   4   9  12        5.02       19.14     20.37 o 
   5   9  12        0.32       25.93     21.34 o 
   6   9  12       84.18      124.03     24.88 o 
   7   9  12        5.01       21.52     21.70 o 
  -6  10  12        7.67       -8.03     19.67 o 
  -5  10  12        0.05      -12.44     19.40 o 
  -4  10  12      135.30      154.31     22.50 o 
  -3  10  12       32.05       55.66     18.70 o 
  -2  10  12        0.04      -17.99     17.99 o 
  -1  10  12       23.28       53.63     18.43 o 
   0  10  12        1.56      -19.80     20.33 o 
   1  10  12       55.03       36.70     19.67 o 
   2  10  12       15.10        7.94     19.67 o 
   3  10  12       23.86       32.64     20.46 o 
   4  10  12       72.41       69.95     24.70 o 
   5  10  12       22.28       17.29     24.08 o 
  -3  11  12        0.08       18.79     20.46 o 
  -2  11  12        0.78      -19.76     19.93 o 
  -1  11  12        3.00       15.96     19.32 o 
   0  11  12       21.55       17.26     13.44 o 
   1  11  12        0.89      -18.70     18.96 o 
   2  11  12        7.64       18.43     19.32 o 
 -12   1  13        4.08       -3.79     17.82 o 
 -11   1  13       57.60       98.36     18.26 o 
 -10   1  13        0.31        0.88     15.88 o 
  -9   1  13       13.42       15.26     14.47 o 
  -8   1  13        0.03      -11.29     11.29 o 
  -7   1  13       12.20       21.70     12.17 o 
  -6   1  13       72.97       62.02     11.03 o 
  -5   1  13      896.58      891.33     22.57 o 
  -4   1  13       92.89       98.29     10.41 o 
  -3   1  13     3561.54     3489.19     35.88 o 
  -2   1  13      278.17      271.34     11.13 o 
  -1   1  13       52.48       48.35      7.06 o 
   0   1  13       89.09      377.45     11.02 o 
   1   1  13        9.67       23.90      6.17 o 
   2   1  13      557.39      500.65     15.30 o 
   3   1  13     4450.89     4725.77     44.41 o 
   4   1  13        4.10       -5.12      9.00 o 
   5   1  13      628.12      618.77     21.04 o 
   6   1  13       50.58       82.13     12.44 o 
   7   1  13       34.53       41.28     13.67 o 
   8   1  13        0.29        7.06     16.49 o 
   9   1  13      174.02      169.42     20.38 o 
  10   1  13        7.54        9.97     16.67 o 
  11   1  13        0.71        6.70     17.02 o 
 -12   2  13        0.43       17.20     18.26 o 
 -11   2  13        1.12       -1.76     15.61 o 
 -10   2  13       10.44      -15.08     15.08 o 
  -9   2  13       73.42       97.39     16.50 o 
  -8   2  13       10.03       15.17     13.41 o 
  -7   2  13       29.32       27.34     13.14 o 
  -6   2  13       55.41       54.78     12.44 o 
  -5   2  13        0.05       -9.26      9.26 o 
  -4   2  13       54.70       80.90     10.85 o 
  -3   2  13     1130.95     1074.13     21.63 o 
  -2   2  13       22.16       31.49      7.41 o 
  -1   2  13      119.78      133.09      9.27 o 
   0   2  13      146.31      364.78     36.41 o 
   1   2  13      186.97      211.79     10.24 o 
   2   2  13      956.09      996.12     20.46 o 
   3   2  13     1518.33     1528.01     27.25 o 
   4   2  13       65.93       80.19     11.03 o 
   5   2  13      342.35      316.48     18.10 o 
   6   2  13      308.21      315.97     19.78 o 
   7   2  13      742.97      783.01     28.55 o 
   8   2  13       57.81       52.84     18.35 o 
   9   2  13       78.59       92.45     18.17 o 
  10   2  13       14.11        6.17     17.02 o 
  11   2  13        1.63      -11.38     15.88 o 
 -12   3  13        0.02      -16.76     17.82 o 
 -11   3  13        2.79        9.53     17.82 o 
 -10   3  13        5.56       25.58     16.85 o 
  -9   3  13       14.33       -0.71     14.20 o 
  -8   3  13       10.39       17.29     14.20 o 
  -7   3  13      119.58      135.52     16.23 o 
  -6   3  13       37.80       29.02     12.61 o 
  -5   3  13       16.72       24.87     10.23 o 
  -4   3  13        6.40        2.65      9.35 o 
  -3   3  13      712.75      659.89     18.93 o 
  -2   3  13      422.71      398.87     15.29 o 
  -1   3  13     3687.28     3707.17     36.94 o 
   0   3  13      209.91      201.54     18.67 o 
   1   3  13      968.81      937.21     19.84 o 
   2   3  13       70.44       70.58      9.88 o 
   3   3  13      138.98      133.52     12.35 o 
   4   3  13       22.92       34.84      9.88 o 
   5   3  13        4.42        7.14     12.52 o 
   6   3  13       38.01       36.52     15.79 o 
   7   3  13      108.91      120.43     18.26 o 
   8   3  13      120.42      103.49     19.67 o 
   9   3  13       12.64       37.22     16.76 o 
  10   3  13       13.70      -10.50     14.55 o 
  11   3  13        8.57        5.91     19.32 o 
 -11   4  13        8.99       40.57     17.20 o 
 -10   4  13        0.07      -12.52     15.26 o 
  -9   4  13       25.71       -7.59     15.17 o 
  -8   4  13        2.67        7.14     15.17 o 
  -7   4  13      156.65      177.18     18.27 o 
  -6   4  13       70.01       65.90     13.32 o 
  -5   4  13      704.42      725.15     23.34 o 
  -4   4  13       18.15       19.14     10.32 o 
  -3   4  13       79.13       84.96     10.68 o 
  -2   4  13      265.03      277.59     14.48 o 
  -1   4  13       53.45       46.93      9.35 o 
   0   4  13      174.11      185.65     28.99 o 
   1   4  13      151.17      149.68     12.18 o 
   2   4  13      435.90      421.31     17.14 o 
   3   4  13        0.01       -8.29      8.29 o 
   4   4  13       22.22       21.26     11.91 o 
   5   4  13      283.49      308.17     20.48 o 
   6   4  13        3.35       37.57     14.73 o 
   7   4  13       71.92      104.10     17.03 o 
   8   4  13       38.12        0.00     14.29 o 
   9   4  13        0.11        8.03     16.67 o 
  10   4  13        0.76        3.35     18.61 o 
  11   4  13        0.02      -17.20     17.20 o 
 -11   5  13        5.47       -6.79     17.55 o 
 -10   5  13        0.12       24.87     17.64 o 
  -9   5  13        7.48       15.88     17.11 o 
  -8   5  13       46.97       58.13     17.29 o 
  -7   5  13       48.39       51.25     17.38 o 
  -6   5  13       65.96       55.22     15.09 o 
  -5   5  13       69.29       88.13     14.20 o 
  -4   5  13      241.54      235.59     15.71 o 
  -3   5  13       33.64       33.78     10.67 o 
  -2   5  13        5.04        3.26      9.70 o 
  -1   5  13      157.78      158.23     12.97 o 
   0   5  13       16.44       16.57      7.14 o 
   1   5  13      155.18      193.62     13.59 o 
   2   5  13      153.67      158.58     14.56 o 
   3   5  13        1.57       19.67     10.94 o 
   4   5  13        1.77        5.38     12.44 o 
   5   5  13        7.35        1.50     14.91 o 
   6   5  13        2.43       -1.94     12.97 o 
   7   5  13       56.13       80.01     17.82 o 
   8   5  13        0.08       -4.76     13.58 o 
   9   5  13        6.77       17.20     17.82 o 
  10   5  13        1.15       15.35     18.96 o 
 -10   6  13        0.74       14.29     18.70 o 
  -9   6  13        0.99       45.86     16.85 o 
  -8   6  13       49.17       64.22     18.35 o 
  -7   6  13       15.06      -10.85     14.64 o 
  -6   6  13       17.61       31.67     16.41 o 
  -5   6  13       39.82       30.08     15.26 o 
  -4   6  13      164.11      183.98     17.12 o 
  -3   6  13      559.23      498.29     21.65 o 
  -2   6  13       21.06        8.11     11.82 o 
  -1   6  13      124.22      124.68     13.32 o 
   0   6  13       31.63       45.98      8.17 o 
   1   6  13       67.10       57.61     13.59 o 
   2   6  13      122.10      117.61     15.53 o 
   3   6  13       12.31        2.12     13.14 o 
   4   6  13       12.56        7.67     14.82 o 
   5   6  13       41.74       59.37     15.35 o 
   6   6  13      196.92      190.34     22.06 o 
   7   6  13       52.90       35.90     18.61 o 
   8   6  13        2.85        8.47     18.61 o 
   9   6  13        2.72       28.84     17.90 o 
 -10   7  13        1.01       45.69     18.70 o 
  -9   7  13        4.67      -15.88     17.46 o 
  -8   7  13        0.81        0.97     17.46 o 
  -7   7  13       69.37       40.84     19.76 o 
  -6   7  13       11.94       20.20     17.29 o 
  -5   7  13      162.46      171.18     20.21 o 
  -4   7  13       18.11        4.85     16.14 o 
  -3   7  13      219.80      228.31     18.53 o 
  -2   7  13      105.47      107.64     15.88 o 
  -1   7  13      444.46      383.63     21.11 o 
   0   7  13       82.22       78.71     11.90 o 
   1   7  13        7.03       49.22     14.11 o 
   2   7  13        8.59       20.46     13.94 o 
   3   7  13        2.81        0.00     10.94 o 
   4   7  13        1.24       -3.44     12.35 o 
   5   7  13        5.36       18.52     17.46 o 
   6   7  13       77.06       62.37     20.91 o 
   7   7  13        0.41       -7.67     15.08 o 
   8   7  13        5.37       19.58     18.88 o 
   9   7  13        0.91        0.00     16.41 o 
  -9   8  13       19.72       35.81     21.96 o 
  -8   8  13        1.76       -0.97     18.26 o 
  -7   8  13       32.46       46.57     20.11 o 
  -6   8  13       22.23        1.76     20.02 o 
  -5   8  13       16.61       15.79     18.52 o 
  -4   8  13       62.44       59.99     18.79 o 
  -3   8  13        1.66        1.50     15.79 o 
  -2   8  13        0.61       17.64     13.58 o 
  -1   8  13        8.55        6.17     15.17 o 
   0   8  13       83.02       81.65     12.97 o 
   1   8  13        7.09       -6.88     13.41 o 
   2   8  13       24.91       11.64     18.70 o 
   3   8  13       57.54       73.92     17.29 o 
   4   8  13        2.01       -0.79     13.32 o 
   5   8  13      211.56      259.43     24.88 o 
   6   8  13        2.33      -16.49     17.29 o 
   7   8  13        1.11       -9.35     15.96 o 
   8   8  13        0.31       14.99     20.37 o 
  -7   9  13       23.79        7.41     21.35 o 
  -6   9  13       33.37       32.64     19.49 o 
  -5   9  13       44.15       17.64     20.29 o 
  -4   9  13       18.12       53.36     18.35 o 
  -3   9  13       22.10       22.49     17.46 o 
  -2   9  13        0.19      -11.73     16.14 o 
  -1   9  13       33.07       37.75     15.26 o 
   0   9  13       28.48       41.08     12.04 o 
   1   9  13       86.88       64.58     18.53 o 
   2   9  13        2.47      -13.58     15.35 o 
   3   9  13      213.52      193.08     24.27 o 
   4   9  13       97.24       79.66     23.82 o 
   5   9  13        6.67       -8.20     16.67 o 
   6   9  13        7.96       12.08     21.70 o 
  -6  10  13       11.01       21.87     20.82 o 
  -5  10  13        3.41      -19.40     21.08 o 
  -4  10  13       21.95       -9.35     20.02 o 
  -3  10  13       54.97       53.46     21.61 o 
  -2  10  13       15.64       -2.65     18.52 o 
  -1  10  13       37.09       21.43     19.05 o 
   0  10  13        1.20      -11.67     38.46 o 
   1  10  13       13.54       44.81     17.38 o 
   2  10  13        0.00      -16.23     16.41 o 
   3  10  13       61.82       42.87     21.79 o 
   4  10  13        6.84       50.27     21.70 o 
   5  10  13        1.32       17.64     23.37 o 
  -2  11  13        8.99       13.32     19.93 o 
  -1  11  13        7.76       33.34     18.96 o 
   0  11  13       10.89       11.20     13.85 o 
   1  11  13        9.61       46.66     16.23 o 
   2  11  13        0.05       32.28     20.20 o 
 -12   0  14        7.21        1.15     20.46 o 
 -11   0  14        1.24       24.52     18.17 o 
 -10   0  14       13.71       40.22     16.23 o 
  -9   0  14       59.41       83.71     17.20 o 
  -8   0  14      217.15      201.93     19.86 o 
  -7   0  14       14.79        1.23     12.61 o 
  -6   0  14       61.52       53.37     11.29 o 
  -5   0  14      202.88      200.90     12.71 o 
  -4   0  14      439.67      487.06     16.52 o 
  -3   0  14        3.04       12.70      6.97 o 
  -2   0  14     2115.74     2088.81     26.56 o 
  -1   0  14      118.91      111.38      8.30 o 
   0   0  14     3594.58     3507.79     22.97 o 
   1   0  14     1092.79     1013.44     18.54 o 
   2   0  14     3495.52     3464.14     35.50 o 
   3   0  14      261.42      239.55     13.95 o 
   4   0  14     2947.98     2971.50     38.35 o 
   5   0  14     1254.38     1101.44     26.49 o 
   6   0  14       45.78       48.96     11.73 o 
   7   0  14        0.01      -11.29     11.29 o 
   8   0  14       81.54      101.54     16.32 o 
   9   0  14       49.19       41.55     16.76 o 
  10   0  14       15.87       24.87     17.02 o 
  11   0  14        6.68       -0.97     14.64 o 
 -12   1  14       22.36       45.51     18.26 o 
 -11   1  14       32.11       56.28     18.61 o 
 -10   1  14        0.03       -9.17     13.67 o 
  -9   1  14       10.60       21.17     14.82 o 
  -8   1  14        9.92       17.29     13.49 o 
  -7   1  14        2.36       16.41     11.47 o 
  -6   1  14       78.12      106.75     13.06 o 
  -5   1  14        2.90       15.70     10.05 o 
  -4   1  14      167.66      151.81     12.36 o 
  -3   1  14      406.00      439.34     16.35 o 
  -2   1  14     6332.32     6475.19     46.82 o 
  -1   1  14        9.74       -5.82      7.67 o 
   0   1  14       91.22      105.95     45.09 o 
   1   1  14      120.59      100.70      7.85 o 
   2   1  14     2530.47     2512.11     31.14 o 
   3   1  14      739.96      657.00     19.46 o 
   4   1  14        7.16       -1.23      7.94 o 
   5   1  14       71.00       62.28     12.44 o 
   6   1  14      138.84      112.86     15.53 o 
   7   1  14        7.34       15.44     14.02 o 
   8   1  14       33.49       50.28     15.79 o 
   9   1  14        9.17      -14.38     14.91 o 
  10   1  14       17.60       30.25     17.99 o 
  11   1  14        0.51      -12.26     16.32 o 
 -12   2  14        2.93       65.71     20.11 o 
 -11   2  14        0.02       -5.20     16.32 o 
 -10   2  14       17.47       23.20     16.76 o 
  -9   2  14       28.90       40.58     15.97 o 
  -8   2  14      120.58       99.08     16.94 o 
  -7   2  14        2.67       -2.21     11.29 o 
  -6   2  14     1377.21     1396.93     31.28 o 
  -5   2  14        0.01       -3.53     10.05 o 
  -4   2  14      163.41      185.16     12.97 o 
  -3   2  14      341.16      340.42     14.66 o 
  -2   2  14        6.50       26.46      7.32 o 
  -1   2  14       28.98       20.64      7.76 o 
   0   2  14        0.49      -11.03     11.03 o 
   1   2  14        7.17       19.40      6.26 o 
   2   2  14       61.28       76.49      9.53 o 
   3   2  14      222.48      205.34     13.68 o 
   4   2  14      110.06      130.68     12.35 o 
   5   2  14       28.75       11.82     11.73 o 
   6   2  14      221.21      209.00     18.71 o 
   7   2  14      163.45      154.07     19.15 o 
   8   2  14      170.66      174.71     20.03 o 
   9   2  14        1.40       26.02     15.26 o 
  10   2  14       61.47       36.34     18.97 o 
  11   2  14        0.05      -13.41     17.20 o 
 -12   3  14        9.90       37.75     18.17 o 
 -11   3  14        0.58      -16.05     16.05 o 
 -10   3  14        1.27        8.64     16.93 o 
  -9   3  14       17.33       37.66     15.35 o 
  -8   3  14        7.29       22.84     14.91 o 
  -7   3  14        0.10        9.44     13.49 o 
  -6   3  14        6.81       -1.59     11.11 o 
  -5   3  14      131.72      141.36     13.59 o 
  -4   3  14      326.12      334.42     16.16 o 
  -3   3  14       11.67       13.14      9.53 o 
  -2   3  14      147.86      166.01     12.09 o 
  -1   3  14      176.32      194.28     10.77 o 
   0   3  14      230.79      272.78      9.49 o 
   1   3  14        1.97       13.14      7.85 o 
   2   3  14       86.91      116.99     10.41 o 
   3   3  14        0.65       10.94      9.35 o 
   4   3  14      410.41      415.65     18.55 o 
   5   3  14       43.21       26.29     12.35 o 
   6   3  14       28.60       39.34     14.47 o 
   7   3  14        8.28        2.29     15.88 o 
   8   3  14      169.48      165.27     21.09 o 
   9   3  14       18.91      -11.20     14.73 o 
  10   3  14        0.18        3.26     19.32 o 
  11   3  14        1.00       27.43     20.46 o 
 -11   4  14        2.51       14.38     18.17 o 
 -10   4  14       16.77       32.81     17.99 o 
  -9   4  14       13.13      -13.76     15.26 o 
  -8   4  14       59.79       72.78     17.20 o 
  -7   4  14       23.66       29.20     14.55 o 
  -6   4  14       41.54       37.93     14.91 o 
  -5   4  14        2.21        4.50     11.64 o 
  -4   4  14      357.65      388.99     17.13 o 
  -3   4  14        5.39        6.00      9.44 o 
  -2   4  14      548.89      598.08     19.00 o 
  -1   4  14       13.64       -8.73      8.73 o 
   0   4  14       62.31       62.10     10.72 o 
   1   4  14      756.39      755.38     20.52 o 
   2   4  14       53.00       38.82     11.56 o 
   3   4  14       52.41       62.72     11.03 o 
   4   4  14      330.34      302.23     18.81 o 
   5   4  14      545.69      461.77     23.68 o 
   6   4  14      384.19      348.14     23.13 o 
   7   4  14        3.38       20.02     16.58 o 
   8   4  14       38.01       31.49     17.64 o 
   9   4  14        1.34       -8.38     15.44 o 
  10   4  14        0.56      -11.11     16.05 o 
 -11   5  14        0.22      -18.08     18.08 o 
 -10   5  14       18.05       -2.73     15.26 o 
  -9   5  14        0.00      -14.99     14.99 o 
  -8   5  14        2.81        0.88     16.67 o 
  -7   5  14       60.33       60.16     15.53 o 
  -6   5  14       80.96       75.16     16.32 o 
  -5   5  14       34.45        9.17     14.47 o 
  -4   5  14      210.55      193.37     16.77 o 
  -3   5  14      377.03      366.39     17.84 o 
  -2   5  14      779.92      742.57     21.67 o 
  -1   5  14        0.47       -9.26     10.05 o 
   0   5  14        1.51       -2.07      6.83 o 
   1   5  14       12.42        0.00     10.06 o 
   2   5  14        4.76       16.32     11.47 o 
   3   5  14       30.11        8.73     13.76 o 
   4   5  14       17.56        5.47     14.11 o 
   5   5  14        0.17       -7.32     11.73 o 
   6   5  14       23.82       23.82     15.97 o 
   7   5  14       20.14       18.08     17.11 o 
   8   5  14        0.13       -0.79     13.32 o 
   9   5  14        0.29       14.20     17.11 o 
  10   5  14        1.76        7.14     19.67 o 
 -10   6  14       55.61       55.31     21.88 o 
  -9   6  14        0.76       -2.65     15.96 o 
  -8   6  14       22.47       17.29     17.20 o 
  -7   6  14        1.02      -15.61     15.61 o 
  -6   6  14        9.44       15.61     16.05 o 
  -5   6  14      174.60      185.48     18.44 o 
  -4   6  14        5.96       23.20     13.49 o 
  -3   6  14       40.05       42.78     13.58 o 
  -2   6  14       74.04       83.19     14.03 o 
  -1   6  14        0.11       -1.06     11.20 o 
   0   6  14       84.66       77.72      9.66 o 
   1   6  14      424.90      424.26     20.49 o 
   2   6  14        2.36       -8.38     11.11 o 
   3   6  14       34.77       48.25     14.11 o 
   4   6  14       92.72      115.57     16.41 o 
   5   6  14       41.96       38.55     18.08 o 
   6   6  14        9.33       27.25     17.38 o 
   7   6  14       10.38       29.55     15.26 o 
   8   6  14       15.52       38.63     19.14 o 
   9   6  14        9.58       33.96     18.52 o 
  -9   7  14        0.15       12.97     19.58 o 
  -8   7  14       10.56      -17.99     17.99 o 
  -7   7  14        6.49       15.26     16.49 o 
  -6   7  14        0.03       11.47     16.32 o 
  -5   7  14      257.46      254.71     23.39 o 
  -4   7  14       64.47       43.67     17.55 o 
  -3   7  14        4.43       25.23     14.11 o 
  -2   7  14       29.25       27.79     14.47 o 
  -1   7  14       13.22        8.56     14.47 o 
   0   7  14      131.78      150.91     11.26 o 
   1   7  14      131.89      142.32     18.18 o 
   2   7  14       75.00       73.40     16.32 o 
   3   7  14       30.40       44.90     14.82 o 
   4   7  14       72.14       74.01     18.70 o 
   5   7  14       27.67        6.62     18.70 o 
   6   7  14        1.29       38.19     17.11 o 
   7   7  14       13.14      -16.41     16.41 o 
   8   7  14        6.07       11.64     19.49 o 
   9   7  14        0.09        3.79     20.55 o 
  -8   8  14        6.20      -19.32     19.32 o 
  -7   8  14        7.23        2.91     18.35 o 
  -6   8  14       15.57       -8.29     17.29 o 
  -5   8  14       10.71       -4.76     17.02 o 
  -4   8  14      225.33      249.13     23.74 o 
  -3   8  14       53.86       35.99     15.97 o 
  -2   8  14       30.23       49.57     14.02 o 
  -1   8  14        0.50      -14.55     14.99 o 
   0   8  14      147.32      161.15     13.50 o 
   1   8  14       37.85       39.43     17.20 o 
   2   8  14      345.71      344.81     24.63 o 
   3   8  14        1.63       -9.00     13.85 o 
   4   8  14       28.41       26.90     21.35 o 
   5   8  14       29.54       18.88     21.52 o 
   6   8  14        6.25       -4.41     16.67 o 
   7   8  14        5.52        0.00     16.67 o 
  -7   9  14        0.22        1.06     21.26 o 
  -6   9  14        0.03       26.02     19.14 o 
  -5   9  14        9.29       25.31     19.14 o 
  -4   9  14       24.66      -11.82     18.88 o 
  -3   9  14       26.26       32.11     18.43 o 
  -2   9  14       19.34       11.38     16.41 o 
  -1   9  14        2.51       12.79     14.91 o 
   0   9  14      136.69      118.16     14.43 o 
   1   9  14        0.31        6.35     17.99 o 
   2   9  14        8.03       -6.53     16.67 o 
   3   9  14        5.65      -17.02     17.02 o 
   4   9  14      149.47      128.20     25.06 o 
   5   9  14       38.97       68.89     22.67 o 
   6   9  14        0.12      -10.76     17.73 o 
  -5  10  14       15.13       35.46     20.99 o 
  -4  10  14       13.33       44.63     19.85 o 
  -3  10  14        1.89       -3.70     17.73 o 
  -2  10  14       26.04       59.80     19.23 o 
  -1  10  14        6.96      -18.17     18.17 o 
   0  10  14        4.08       28.80     12.04 o 
   1  10  14       57.44      107.00     19.67 o 
   2  10  14        6.07       19.40     18.08 o 
   3  10  14        1.95       34.93     19.58 o 
   4  10  14       85.78       93.33     24.97 o 
  -2  11  14       21.91       20.73     21.26 o 
  -1  11  14        8.97       26.73     18.70 o 
   0  11  14        7.14       21.48     13.72 o 
   1  11  14        1.02       26.90     19.32 o 
 -12   1  15        1.02      -17.82     17.82 o 
 -11   1  15       25.16       25.84     20.29 o 
 -10   1  15       16.23       19.40     17.02 o 
  -9   1  15       37.79       62.63     16.58 o 
  -8   1  15        2.89       -7.41     12.08 o 
  -7   1  15       20.56       22.49     15.70 o 
  -6   1  15       13.13       31.49     12.17 o 
  -5   1  15        9.95       -6.88      9.35 o 
  -4   1  15       62.92       48.79      9.88 o 
  -3   1  15     4330.36     4417.18     42.50 o 
  -2   1  15        2.68       -9.70      9.70 o 
  -1   1  15     2413.11     2442.11     28.91 o 
   0   1  15       48.78       -1.96     20.11 o 
   1   1  15       29.78       54.78      7.06 o 
   2   1  15      324.08      322.47     13.96 o 
   3   1  15      230.96      200.84     12.89 o 
   4   1  15        5.53        1.94      8.73 o 
   5   1  15       54.85       48.78     11.20 o 
   6   1  15        0.58      -10.76     10.76 o 
   7   1  15      128.94      108.08     15.79 o 
   8   1  15        1.86      -12.52     12.52 o 
   9   1  15       19.45       35.63     16.49 o 
  10   1  15        3.71      -15.96     15.96 o 
  11   1  15        1.47        7.94     18.35 o 
 -12   2  15        1.06       26.72     19.93 o 
 -11   2  15       12.76       29.37     18.79 o 
 -10   2  15        5.51        5.64     17.64 o 
  -9   2  15        0.24       36.07     15.08 o 
  -8   2  15        0.40       -0.62     12.70 o 
  -7   2  15      428.31      428.75     22.70 o 
  -6   2  15       83.96      100.13     15.17 o 
  -5   2  15     2065.89     1938.70     33.76 o 
  -4   2  15       12.31        6.17      9.53 o 
  -3   2  15      568.82      566.16     17.24 o 
  -2   2  15       56.76       57.70      8.91 o 
  -1   2  15     1347.13     1323.15     22.36 o 
   0   2  15        9.42      739.06    397.62 o 
   1   2  15      207.36      252.48     11.12 o 
   2   2  15       40.29       48.61      9.35 o 
   3   2  15        8.83        7.59      9.17 o 
   4   2  15        1.72       28.93      8.73 o 
   5   2  15      174.93      197.94     14.65 o 
   6   2  15        1.92      -12.17     12.17 o 
   7   2  15       27.91       26.11     14.64 o 
   8   2  15        5.27       31.14     15.44 o 
   9   2  15       16.37       17.91     17.20 o 
  10   2  15        3.76      -14.64     14.64 o 
  11   2  15       24.95       51.42     21.70 o 
 -12   3  15        0.11       39.25     18.52 o 
 -11   3  15        2.45       -7.23     16.14 o 
 -10   3  15        3.24       18.35     16.23 o 
  -9   3  15       26.49       38.10     15.79 o 
  -8   3  15      155.92      157.33     18.44 o 
  -7   3  15        0.33       13.67     14.99 o 
  -6   3  15        4.14       12.70     13.49 o 
  -5   3  15        9.47       26.11     10.94 o 
  -4   3  15        0.01        3.79      9.70 o 
  -3   3  15      406.37      443.54     16.08 o 
  -2   3  15       39.08       30.43      9.35 o 
  -1   3  15      204.17      232.16     12.18 o 
   0   3  15      140.74      178.33     10.72 o 
   1   3  15        0.32        0.79      7.59 o 
   2   3  15      490.83      508.90     17.05 o 
   3   3  15      333.79      339.62     16.16 o 
   4   3  15       45.51       52.58     12.35 o 
   5   3  15      366.72      381.28     19.51 o 
   6   3  15       99.32       86.73     15.97 o 
   7   3  15       36.87       51.43     15.97 o 
   8   3  15       19.35        7.94     17.82 o 
   9   3  15       64.94       74.01     19.76 o 
  10   3  15        0.07        0.00     16.14 o 
  11   3  15        0.30       -9.00     17.46 o 
 -11   4  15       15.60       15.52     20.11 o 
 -10   4  15        6.07       13.05     18.08 o 
  -9   4  15        5.68        0.88     17.20 o 
  -8   4  15        0.81        2.47     16.32 o 
  -7   4  15       32.04       44.72     15.52 o 
  -6   4  15        1.13       -9.79     13.05 o 
  -5   4  15      189.42      222.57     15.97 o 
  -4   4  15       13.75       20.20     11.91 o 
  -3   4  15      234.60      246.54     14.12 o 
  -2   4  15        3.99        1.76      9.44 o 
  -1   4  15      270.92      270.96     13.51 o 
   0   4  15       15.99       -1.84      8.42 o 
   1   4  15      192.26      198.68     13.42 o 
   2   4  15      283.41      310.95     15.54 o 
   3   4  15       11.27       29.20      9.79 o 
   4   4  15       65.07      106.13     13.94 o 
   5   4  15        1.59       -2.91     12.61 o 
   6   4  15      192.24      168.20     20.03 o 
   7   4  15       75.52      100.13     18.08 o 
   8   4  15        0.18       -8.47     14.20 o 
   9   4  15       27.01       49.92     18.35 o 
  10   4  15        0.03      -15.70     15.70 o 
 -11   5  15        0.20      -18.52     18.52 o 
 -10   5  15        0.90      -10.85     16.49 o 
  -9   5  15        0.78       16.23     17.46 o 
  -8   5  15        2.45       16.32     16.23 o 
  -7   5  15      176.42      189.10     19.24 o 
  -6   5  15      239.11      272.10     19.68 o 
  -5   5  15       14.15       -1.76     13.23 o 
  -4   5  15       25.36       34.49     12.53 o 
  -3   5  15      105.26      109.14     13.23 o 
  -2   5  15        6.24       16.05     10.41 o 
  -1   5  15      672.49      622.68     19.98 o 
   0   5  15        4.11        0.43      6.98 o 
   1   5  15       45.39       32.73     12.26 o 
   2   5  15       14.31       19.85     12.00 o 
   3   5  15       75.23       80.90     13.94 o 
   4   5  15       55.26       19.41     14.91 o 
   5   5  15       58.85       81.60     15.35 o 
   6   5  15        0.07       14.20     14.99 o 
   7   5  15       68.33       66.25     18.70 o 
   8   5  15       14.77        0.97     19.85 o 
   9   5  15        1.35      -15.79     15.79 o 
  10   5  15        1.94      -10.94     16.14 o 
 -10   6  15        0.93       -0.97     17.20 o 
  -9   6  15       14.90       13.23     17.20 o 
  -8   6  15       34.27       41.46     19.05 o 
  -7   6  15       17.04       -3.00     14.55 o 
  -6   6  15       74.73       89.10     17.47 o 
  -5   6  15      411.57      437.16     23.58 o 
  -4   6  15      190.54      204.47     17.83 o 
  -3   6  15       13.05        8.38     13.67 o 
  -2   6  15        5.32      -11.82     11.82 o 
  -1   6  15       69.43       61.75     13.41 o 
   0   6  15        0.13        8.08     17.07 o 
   1   6  15       74.11       74.46     14.20 o 
   2   6  15       52.09       44.19     15.44 o 
   3   6  15       10.27       18.17     12.88 o 
   4   6  15       99.19       92.11     16.50 o 
   5   6  15       95.29      122.45     18.26 o 
   6   6  15        0.62      -15.17     15.17 o 
   7   6  15        6.57        0.00     14.02 o 
   8   6  15        3.52       19.58     16.49 o 
   9   6  15        1.76        9.53     19.58 o 
  -9   7  15        0.50       19.58     19.05 o 
  -8   7  15        1.69        4.94     18.79 o 
  -7   7  15        0.77       18.96     16.76 o 
  -6   7  15        0.36       -4.59     15.52 o 
  -5   7  15      584.65      621.22     28.27 o 
  -4   7  15       14.70       38.02     15.70 o 
  -3   7  15       99.33      102.87     16.94 o 
  -2   7  15       30.47       41.99     14.64 o 
  -1   7  15       80.23       78.69     14.56 o 
   0   7  15        3.89       11.73     10.54 o 
   1   7  15        0.01       -6.35     14.29 o 
   2   7  15      140.50      141.97     19.68 o 
   3   7  15        4.11        6.70     16.14 o 
   4   7  15       26.86       49.92     17.11 o 
   5   7  15       18.53       30.43     17.55 o 
   6   7  15        4.34        4.06     17.29 o 
   7   7  15        7.78       12.08     18.17 o 
   8   7  15        3.25       -6.70     16.76 o 
  -8   8  15       22.97       18.26     21.17 o 
  -7   8  15        9.97       13.85     19.40 o 
  -6   8  15       14.47       17.38     18.26 o 
  -5   8  15       18.31       18.79     16.58 o 
  -4   8  15        9.24        2.38     17.73 o 
  -3   8  15        4.98        0.00     14.29 o 
  -2   8  15        0.01        8.82     15.35 o 
  -1   8  15        0.06        2.91     14.46 o 
   0   8  15       74.16       88.72     16.01 o 
   1   8  15       13.86        3.53     17.82 o 
   2   8  15       91.35      112.30     19.94 o 
   3   8  15      190.75      192.10     23.21 o 
   4   8  15       52.36       64.66     21.35 o 
   5   8  15       33.57       45.78     20.55 o 
   6   8  15        0.02       20.37     18.79 o 
   7   8  15        1.92        3.62     21.61 o 
  -7   9  15       70.65       84.60     21.70 o 
  -6   9  15       43.86       62.72     18.26 o 
  -5   9  15       16.36       37.05     18.79 o 
  -4   9  15       70.43       70.13     20.20 o 
  -3   9  15       52.67       39.43     18.97 o 
  -2   9  15        6.30        7.41     16.41 o 
  -1   9  15        7.10        3.26     16.93 o 
   0   9  15        0.55        5.91     11.72 o 
   1   9  15      234.12      259.45     24.00 o 
   2   9  15       32.81       28.49     20.90 o 
   3   9  15      131.06      155.01     23.91 o 
   4   9  15       66.36       45.34     23.02 o 
   5   9  15        0.00      -11.20     16.85 o 
   6   9  15        2.60      -18.87     18.87 o 
  -5  10  15       25.99       64.39     21.52 o 
  -4  10  15      148.94      154.75     24.79 o 
  -3  10  15       96.03      116.62     22.41 o 
  -2  10  15       26.42      -16.41     19.58 o 
  -1  10  15       15.78       64.65     16.85 o 
   0  10  15        5.94       -6.88     24.70 o 
   1  10  15        8.26       29.72     17.64 o 
   2  10  15        0.04       -0.97     16.41 o 
   3  10  15       11.25       10.85     22.93 o 
   4  10  15       23.45       35.19     23.82 o 
  -1  11  15        0.10       20.82     20.11 o 
   0  11  15        3.13       -2.03     20.02 o 
 -12   0  16        0.14      -11.64     16.32 o 
 -11   0  16        4.03       -1.76     15.61 o 
 -10   0  16        7.72       46.75     16.93 o 
  -9   0  16      100.42      110.28     21.17 o 
  -8   0  16     1576.91     1663.39     39.95 o 
  -7   0  16        3.48        3.97     15.17 o 
  -6   0  16     2883.14     3143.08     44.96 o 
  -5   0  16      160.80      176.50     12.62 o 
  -4   0  16      152.63      150.12     11.21 o 
  -3   0  16        0.26        8.47      8.20 o 
  -2   0  16     6255.74     6195.77     47.77 o 
  -1   0  16       19.09       20.64      7.14 o 
   0   0  16      185.76      185.40      8.02 o 
   1   0  16       56.59       66.43      8.03 o 
   2   0  16      953.35      929.56     20.37 o 
   3   0  16      647.22      639.74     19.01 o 
   4   0  16       28.44        8.73      9.26 o 
   5   0  16       36.51       22.23     11.29 o 
   6   0  16       40.73       51.16     11.64 o 
   7   0  16       13.28       -1.85     12.00 o 
   8   0  16       37.29       63.95     13.94 o 
   9   0  16        0.54       -3.88     14.38 o 
  10   0  16       12.00       12.26     16.58 o 
  11   0  16        2.57        6.88     20.11 o 
 -12   1  16        0.02        3.44     19.93 o 
 -11   1  16       12.87       10.50     19.58 o 
 -10   1  16        5.88       -3.97     14.20 o 
  -9   1  16       16.55       25.93     17.55 o 
  -8   1  16        0.84        3.00     16.85 o 
  -7   1  16        3.02       31.49     16.14 o 
  -6   1  16      218.73      234.25     16.68 o 
  -5   1  16       19.92       19.14     11.56 o 
  -4   1  16      473.46      523.27     17.58 o 
  -3   1  16       60.98       44.20     11.29 o 
  -2   1  16     1087.47     1122.22     21.80 o 
  -1   1  16      229.02      239.18     11.21 o 
   0   1  16      187.71      207.33      7.82 o 
   1   1  16        0.00        3.53      7.32 o 
   2   1  16        5.21       15.88      7.59 o 
   3   1  16        1.87        3.09      7.85 o 
   4   1  16       28.46       38.90      9.17 o 
   5   1  16        7.77        4.59     10.58 o 
   6   1  16       43.88       25.05     12.97 o 
   7   1  16        0.01        4.41     11.91 o 
   8   1  16        0.06       14.02     14.73 o 
   9   1  16        0.13       12.08     15.44 o 
  10   1  16       19.71       21.79     17.38 o 
  11   1  16        1.54       -1.94     17.20 o 
 -12   2  16        0.28       16.41     18.52 o 
 -11   2  16        2.84      -11.64     15.17 o 
 -10   2  16        3.58      -11.29     14.46 o 
  -9   2  16        0.38       -7.23     14.64 o 
  -8   2  16       10.56       39.34     15.26 o 
  -7   2  16        2.16       45.51     16.76 o 
  -6   2  16     1215.50     1207.46     30.55 o 
  -5   2  16       23.09       39.87     12.00 o 
  -4   2  16     1121.00     1106.97     24.53 o 
  -3   2  16      148.99      108.64     12.62 o 
  -2   2  16       24.66       33.61      8.91 o 
  -1   2  16        0.29      -10.50     10.50 o 
   0   2  16     1846.41     1774.50     81.07 o 
   1   2  16       43.02       29.55      8.12 o 
   2   2  16        5.94        4.94      7.50 o 
   3   2  16        0.41       -1.68      7.59 o 
   4   2  16       80.16       88.75     12.44 o 
   5   2  16        0.34       13.05     10.94 o 
   6   2  16      130.05      132.00     15.00 o 
   7   2  16       57.04       36.52     15.79 o 
   8   2  16       36.23       43.66     17.11 o 
   9   2  16        5.41       32.63     16.23 o 
  10   2  16       10.12      -16.05     16.05 o 
  11   2  16        6.63       26.02     20.46 o 
 -11   3  16        1.32        3.26     18.52 o 
 -10   3  16        4.10       25.40     16.93 o 
  -9   3  16        0.25       -2.21     15.35 o 
  -8   3  16        4.48       14.11     15.70 o 
  -7   3  16      271.30      280.95     21.54 o 
  -6   3  16      120.73       86.82     17.03 o 
  -5   3  16       31.36       42.60     11.11 o 
  -4   3  16      606.38      680.22     21.21 o 
  -3   3  16      147.95      135.02     12.18 o 
  -2   3  16       53.02       32.20      9.53 o 
  -1   3  16       25.73       -3.88      9.70 o 
   0   3  16       49.14       28.98     38.02 o 
   1   3  16      198.17      217.40     12.80 o 
   2   3  16       25.51       29.29      9.35 o 
   3   3  16      575.65      587.53     20.68 o 
   4   3  16      129.85      141.89     13.50 o 
   5   3  16        8.28       -3.88     11.82 o 
   6   3  16      226.11      299.98     19.95 o 
   7   3  16       78.98       88.04     17.47 o 
   8   3  16        2.49        3.62     15.52 o 
   9   3  16        4.82      -15.61     15.61 o 
  10   3  16        0.93      -16.32     16.32 o 
 -11   4  16        1.39       12.35     18.79 o 
 -10   4  16       59.83       55.84     18.97 o 
  -9   4  16       16.08       40.22     17.55 o 
  -8   4  16        3.89       -2.12     14.46 o 
  -7   4  16        0.00        0.00     14.38 o 
  -6   4  16      259.44      244.32     19.33 o 
  -5   4  16       72.73       59.81     13.85 o 
  -4   4  16      848.14      902.37     24.76 o 
  -3   4  16      108.26      135.61     12.62 o 
  -2   4  16      440.06      463.59     17.40 o 
  -1   4  16        4.65      -12.61     12.61 o 
   0   4  16        5.46        2.09     13.23 o 
   1   4  16      161.02      149.94     12.71 o 
   2   4  16       58.36       48.52     11.64 o 
   3   4  16       48.08       55.66     11.64 o 
   4   4  16      597.43      602.97     24.56 o 
   5   4  16      223.61      218.79     19.42 o 
   6   4  16       45.02       66.16     16.14 o 
   7   4  16        2.89       24.17     16.49 o 
   8   4  16       56.25       70.75     16.67 o 
   9   4  16        0.62      -11.38     15.08 o 
  10   4  16        4.17       -1.94     15.70 o 
 -11   5  16        0.12       -6.09     17.29 o 
 -10   5  16        0.03      -17.38     17.38 o 
  -9   5  16        0.08        6.79     16.67 o 
  -8   5  16       21.15       10.41     17.55 o 
  -7   5  16        1.61       14.11     16.23 o 
  -6   5  16      429.94      456.88     24.72 o 
  -5   5  16        0.38        9.61     13.32 o 
  -4   5  16      119.92      150.26     14.73 o 
  -3   5  16       20.80        2.21     11.38 o 
  -2   5  16      441.80      425.64     18.55 o 
  -1   5  16       23.75        7.50     12.44 o 
   0   5  16      286.11      272.42     16.99 o 
   1   5  16      120.89      143.65     13.41 o 
   2   5  16      813.99      819.15     25.55 o 
   3   5  16      121.86      118.67     14.65 o 
   4   5  16       30.22       12.00     14.64 o 
   5   5  16       64.22       38.02     16.76 o 
   6   5  16        1.94      -13.14     13.14 o 
   7   5  16        0.06        8.38     16.23 o 
   8   5  16        2.59      -14.91     14.91 o 
   9   5  16        3.60       10.14     17.99 o 
  10   5  16        1.70        9.88     20.29 o 
 -10   6  16       13.17      -18.96     18.96 o 
  -9   6  16        1.16       -9.88     16.14 o 
  -8   6  16       85.73      105.07     20.47 o 
  -7   6  16       87.30       67.49     18.17 o 
  -6   6  16       29.76       38.37     17.11 o 
  -5   6  16        0.30       14.11     16.32 o 
  -4   6  16      134.52      129.79     16.85 o 
  -3   6  16        5.08       -7.67     12.70 o 
  -2   6  16      161.21      173.22     15.09 o 
  -1   6  16        4.32       15.35     12.61 o 
   0   6  16      377.22      377.59     34.66 o 
   1   6  16      216.09      241.47     18.27 o 
   2   6  16      176.99      210.46     17.74 o 
   3   6  16       79.40       99.34     16.50 o 
   4   6  16       18.05       40.66     14.02 o 
   5   6  16       32.64       12.08     17.55 o 
   6   6  16        0.62       21.52     15.70 o 
   7   6  16        4.24       -8.29     14.38 o 
   8   6  16       58.05       60.95     21.52 o 
   9   6  16        0.00        0.00     15.52 o 
  -9   7  16        4.35       23.02     20.90 o 
  -8   7  16       10.07       23.99     18.35 o 
  -7   7  16       49.68       55.84     18.26 o 
  -6   7  16       10.30       29.46     16.58 o 
  -5   7  16        1.25       17.20     17.64 o 
  -4   7  16      256.60      297.78     21.01 o 
  -3   7  16      160.10      166.59     18.53 o 
  -2   7  16        7.40       -9.08     13.94 o 
  -1   7  16        3.18      -14.20     14.20 o 
   0   7  16      324.29      366.61     15.89 o 
   1   7  16       69.75       76.40     17.29 o 
   2   7  16      465.30      465.65     25.43 o 
   3   7  16        0.42        9.35     15.08 o 
   4   7  16       23.13        2.73     17.46 o 
   5   7  16        0.67      -14.55     14.55 o 
   6   7  16       40.26       26.99     18.88 o 
   7   7  16        1.80       42.34     17.11 o 
   8   7  16        0.03      -16.76     16.76 o 
  -8   8  16        5.17       14.11     21.26 o 
  -7   8  16       17.12       -9.17     19.49 o 
  -6   8  16       63.46       51.08     21.08 o 
  -5   8  16       81.89       81.51     20.47 o 
  -4   8  16      308.87      336.91     22.77 o 
  -3   8  16        1.23       -3.00     14.82 o 
  -2   8  16       20.01        1.50     15.61 o 
  -1   8  16        1.96       24.26     14.64 o 
   0   8  16      134.32      145.41     13.55 o 
   1   8  16       11.10       13.67     17.55 o 
   2   8  16        3.86       13.94     17.55 o 
   3   8  16        0.92      -15.61     15.61 o 
   4   8  16       70.53       78.78     19.67 o 
   5   8  16       15.39       56.19     19.93 o 
   6   8  16        2.87        5.73     19.23 o 
   7   8  16        9.60       18.35     21.87 o 
  -7   9  16        5.18       48.25     21.70 o 
  -6   9  16        4.71        1.06     20.99 o 
  -5   9  16        6.16       30.78     19.49 o 
  -4   9  16        0.40       -1.76     18.17 o 
  -3   9  16        9.55        6.97     18.08 o 
  -2   9  16        5.31       -0.79     16.41 o 
  -1   9  16        2.03       19.14     15.35 o 
   0   9  16       26.41       49.38     12.29 o 
   1   9  16       43.51       49.49     21.43 o 
   2   9  16       54.05       64.48     21.08 o 
   3   9  16       47.31       43.22     22.93 o 
   4   9  16        3.15       14.99     21.17 o 
   5   9  16        2.21        2.38     21.34 o 
   6   9  16        9.45       46.92     19.40 o 
  -5  10  16       14.08       47.01     21.43 o 
  -4  10  16       13.42       68.27     21.52 o 
  -3  10  16        8.71        0.97     20.64 o 
  -2  10  16       23.90       13.32     19.76 o 
  -1  10  16       21.74        3.79     18.35 o 
   0  10  16        1.22      -12.50     12.50 o 
   1  10  16        4.13      -15.79     16.76 o 
   2  10  16       13.34       34.49     21.61 o 
   3  10  16        6.33       11.11     22.31 o 
   4  10  16       63.07       39.78     26.73 o 
 -12   1  17        0.52       35.10     19.40 o 
 -11   1  17       49.28       53.90     21.26 o 
 -10   1  17       15.94        3.79     18.52 o 
  -9   1  17      245.59      267.76     23.74 o 
  -8   1  17      273.85      269.21     23.13 o 
  -7   1  17      243.95      206.62     21.09 o 
  -6   1  17       85.31      101.99     15.44 o 
  -5   1  17       20.92       19.14     12.17 o 
  -4   1  17      167.53      168.92     12.89 o 
  -3   1  17      168.83      149.16     12.44 o 
  -2   1  17       34.45       40.75      9.88 o 
  -1   1  17      154.60      133.01     11.74 o 
   0   1  17        1.62        8.10     40.04 o 
   1   1  17      562.80      568.02     16.53 o 
   2   1  17      234.10      204.90     11.83 o 
   3   1  17        3.97       -7.94      7.94 o 
   4   1  17       60.03       47.20      9.97 o 
   5   1  17        1.81       22.84     10.67 o 
   6   1  17       26.32       34.40     11.82 o 
   7   1  17        0.02        3.00     13.14 o 
   8   1  17        5.43      -13.76     13.76 o 
   9   1  17       13.10       29.28     16.58 o 
  10   1  17        4.09       30.61     17.29 o 
  11   1  17        0.61       21.08     21.26 o 
 -12   2  17        0.35        0.00     17.55 o 
 -11   2  17        5.05       24.61     17.90 o 
 -10   2  17       10.76       -4.06     15.52 o 
  -9   2  17      148.51      153.52     20.73 o 
  -8   2  17       43.44       43.84     17.73 o 
  -7   2  17      965.99      937.31     31.93 o 
  -6   2  17      198.91      191.69     18.36 o 
  -5   2  17     1268.00     1224.40     28.79 o 
  -4   2  17       69.35       85.84     11.73 o 
  -3   2  17     3092.29     3111.89     38.46 o 
  -2   2  17      169.62      163.28     11.30 o 
  -1   2  17       59.04       41.38      9.79 o 
   0   2  17       70.59      851.85     26.47 o 
   1   2  17      182.27      171.14     11.30 o 
   2   2  17      113.04      130.77     11.29 o 
   3   2  17      112.03       85.50     11.21 o 
   4   2  17       81.32       91.93     12.00 o 
   5   2  17       43.17       36.70     12.79 o 
   6   2  17       12.12        3.44     12.52 o 
   7   2  17        0.30      -11.64     11.64 o 
   8   2  17        2.65       -3.00     13.14 o 
   9   2  17        0.20        6.79     16.58 o 
  10   2  17        0.48       10.85     17.11 o 
  11   2  17        0.27       14.38     20.82 o 
 -11   3  17        2.43       16.41     18.26 o 
 -10   3  17        0.00       -4.23     16.58 o 
  -9   3  17       22.09       18.61     17.73 o 
  -8   3  17       29.01       50.10     16.94 o 
  -7   3  17       52.88       84.95     17.73 o 
  -6   3  17      217.87      227.88     17.83 o 
  -5   3  17       83.46       67.31     13.15 o 
  -4   3  17       78.66       71.90     12.09 o 
  -3   3  17       47.31       50.55     10.76 o 
  -2   3  17       27.57        7.76     12.08 o 
  -1   3  17      126.08      122.30     11.47 o 
   0   3  17       95.11      116.02     41.38 o 
   1   3  17      458.25      502.27     17.49 o 
   2   3  17       57.29       79.75     10.32 o 
   3   3  17        6.07       25.67     10.32 o 
   4   3  17      206.94      193.55     17.03 o 
   5   3  17      248.07      224.54     19.15 o 
   6   3  17        0.00       14.64     14.38 o 
   7   3  17       41.54       42.78     16.41 o 
   8   3  17        0.36        1.85     15.26 o 
   9   3  17       32.54       48.87     18.88 o 
  10   3  17        0.33      -10.41     15.35 o 
 -11   4  17       20.87       12.44     20.20 o 
 -10   4  17        3.58       25.67     17.82 o 
  -9   4  17       40.98       89.71     19.14 o 
  -8   4  17        0.61       20.02     15.26 o 
  -7   4  17       90.24       70.84     17.82 o 
  -6   4  17       49.65       48.78     16.76 o 
  -5   4  17      472.18      491.61     21.64 o 
  -4   4  17       78.59       99.07     12.97 o 
  -3   4  17        0.52        8.64     10.05 o 
  -2   4  17        7.61        0.00      9.88 o 
  -1   4  17      558.77      577.33     18.73 o 
   0   4  17       82.82      110.63      8.15 o 
   1   4  17        0.81       -9.70      9.70 o 
   2   4  17       93.57       92.73     13.23 o 
   3   4  17       15.00       -4.67     12.17 o 
   4   4  17       56.18       59.10     15.08 o 
   5   4  17       43.42       75.77     14.38 o 
   6   4  17       81.23       67.49     17.56 o 
   7   4  17       52.10       29.90     17.47 o 
   8   4  17       13.28       18.52     18.52 o 
   9   4  17        0.39        8.56     18.87 o 
  10   4  17        3.04        9.44     19.67 o 
 -10   5  17        4.12       -5.56     16.32 o 
  -9   5  17        7.71      -12.79     16.23 o 
  -8   5  17       13.12      -11.64     15.61 o 
  -7   5  17       90.25       90.60     18.09 o 
  -6   5  17        0.58       26.55     15.26 o 
  -5   5  17      373.68      361.03     21.98 o 
  -4   5  17      130.85      119.82     15.35 o 
  -3   5  17        4.59       -3.26     11.38 o 
  -2   5  17       35.18        8.56     11.56 o 
  -1   5  17      144.20      150.71     15.71 o 
   0   5  17      144.20      120.63     13.63 o 
   1   5  17        1.97        3.79     11.73 o 
   2   5  17      250.63      239.91     18.45 o 
   3   5  17       57.65       70.92     15.35 o 
   4   5  17        0.14       -8.03     13.58 o 
   5   5  17      391.74      394.93     23.49 o 
   6   5  17      172.38      134.39     19.32 o 
   7   5  17        4.47      -14.29     14.29 o 
   8   5  17        4.36       13.58     18.61 o 
   9   5  17        2.24       -8.47     16.32 o 
 -10   6  17        5.27       40.84     18.61 o 
  -9   6  17       14.63       10.32     19.58 o 
  -8   6  17        2.44       50.80     17.38 o 
  -7   6  17       29.62       24.79     18.08 o 
  -6   6  17       24.57       53.98     16.05 o 
  -5   6  17      439.69      415.55     23.40 o 
  -4   6  17       46.82       58.40     15.79 o 
  -3   6  17       10.08       23.99     12.70 o 
  -2   6  17        0.34       16.23     12.08 o 
  -1   6  17       90.08      119.54     14.29 o 
   0   6  17       13.42       -6.00     13.72 o 
   1   6  17      376.54      350.44     21.01 o 
   2   6  17       26.78       47.19     15.44 o 
   3   6  17       59.10      104.27     16.05 o 
   4   6  17       76.51       58.22     16.67 o 
   5   6  17       59.35       60.60     17.03 o 
   6   6  17        0.52      -14.02     14.02 o 
   7   6  17       38.65       28.93     20.38 o 
   8   6  17        0.24       26.99     17.64 o 
   9   6  17        0.21       -8.03     16.32 o 
  -9   7  17       23.52       25.49     21.52 o 
  -8   7  17        0.76       20.20     19.85 o 
  -7   7  17        2.72       -8.47     17.11 o 
  -6   7  17       13.26        6.88     16.58 o 
  -5   7  17      273.64      272.28     22.24 o 
  -4   7  17       51.47       84.33     16.23 o 
  -3   7  17       25.27       50.89     14.99 o 
  -2   7  17        4.21       19.67     12.79 o 
  -1   7  17      156.07      110.21     17.12 o 
   0   7  17      189.65      199.22     14.50 o 
   1   7  17        3.94      -12.61     15.96 o 
   2   7  17       12.45       34.66     16.41 o 
   3   7  17       27.40       34.14     16.94 o 
   4   7  17       10.98       12.79     16.41 o 
   5   7  17       22.87       21.52     18.26 o 
   6   7  17        1.61       12.61     17.82 o 
   7   7  17        5.78       -7.32     15.96 o 
   8   7  17        6.02      -17.11     17.11 o 
  -8   8  17       17.11       49.31     20.73 o 
  -7   8  17        0.17      -16.67     17.55 o 
  -6   8  17       14.57       18.79     18.61 o 
  -5   8  17        0.05        0.88     18.61 o 
  -4   8  17        8.84       33.25     17.38 o 
  -3   8  17       33.21       40.40     15.70 o 
  -2   8  17        0.40      -14.82     14.82 o 
  -1   8  17       51.98       61.57     14.64 o 
   0   8  17        1.18       -0.34     18.96 o 
   1   8  17      179.88      174.62     20.29 o 
   2   8  17       24.26       35.11     17.91 o 
   3   8  17      201.53      169.60     21.97 o 
   4   8  17        1.70      -15.44     15.44 o 
   5   8  17       12.07      -14.02     16.41 o 
   6   8  17        0.16       20.90     17.99 o 
   7   8  17        5.24       -2.03     16.67 o 
  -6   9  17        1.02        4.15     21.34 o 
  -5   9  17        9.62      -19.32     19.67 o 
  -4   9  17       31.71       27.78     18.44 o 
  -3   9  17       18.80       10.67     18.17 o 
  -2   9  17        8.09      -12.61     16.76 o 
  -1   9  17       49.12       35.64     17.02 o 
   0   9  17       45.02       50.49     14.01 o 
   1   9  17      301.38      306.97     26.21 o 
   2   9  17        0.17       32.46     19.67 o 
   3   9  17        1.85       28.05     19.23 o 
   4   9  17       12.23       30.34     21.43 o 
   5   9  17        0.01       26.90     20.02 o 
  -4  10  17        0.36       17.55     19.93 o 
  -3  10  17       37.48       33.78     19.41 o 
  -2  10  17       39.72       69.68     19.85 o 
  -1  10  17        8.97       19.14     18.52 o 
   0  10  17        6.75       -1.53     12.23 o 
   1  10  17       16.18       38.54     20.55 o 
   2  10  17        0.04       -7.67     16.41 o 
   3  10  17       21.91       70.65     21.70 o 
 -12   0  18        3.80       17.73     20.20 o 
 -11   0  18       40.06       72.68     19.85 o 
 -10   0  18       77.14       88.48     19.58 o 
  -9   0  18        0.18      -16.85     16.85 o 
  -8   0  18      232.42      273.50     25.68 o 
  -7   0  18      390.49      394.43     24.55 o 
  -6   0  18     7989.59     8604.39     75.27 o 
  -5   0  18        7.05       13.85     10.50 o 
  -4   0  18      289.35      358.82     15.89 o 
  -3   0  18      398.19      396.27     15.72 o 
  -2   0  18     1157.11     1167.74     23.84 o 
  -1   0  18       40.67       35.82      8.29 o 
   0   0  18      537.64      453.12     11.34 o 
   1   0  18      215.43      236.05     12.18 o 
   2   0  18      442.91      489.02     15.99 o 
   3   0  18       44.70       41.46      9.70 o 
   4   0  18      121.02      111.35     12.35 o 
   5   0  18       20.16       20.29     10.94 o 
   6   0  18        2.46        1.32     11.91 o 
   7   0  18        0.02      -11.20     11.20 o 
   8   0  18       52.41       62.81     16.67 o 
   9   0  18       34.11       32.37     16.58 o 
  10   0  18        5.60       11.64     16.58 o 
  11   0  18       10.43       31.75     21.43 o 
 -12   1  18       13.58       16.58     20.82 o 
 -11   1  18        0.56        9.61     20.90 o 
 -10   1  18        6.10      -16.23     16.23 o 
  -9   1  18       15.76       -4.41     16.32 o 
  -8   1  18       36.22       45.43     19.58 o 
  -7   1  18        1.73       12.97     18.17 o 
  -6   1  18       22.09       41.10     15.17 o 
  -5   1  18       37.52       45.43     11.91 o 
  -4   1  18      236.05      207.00     14.39 o 
  -3   1  18      268.56      321.82     14.83 o 
  -2   1  18      263.60      267.26     13.69 o 
  -1   1  18       43.49        0.35     10.50 o 
   0   1  18       89.54       85.94      7.01 o 
   1   1  18      322.76      336.56     15.10 o 
   2   1  18      525.96      475.02     17.14 o 
   3   1  18       10.04       16.67      8.56 o 
   4   1  18       24.40        2.12     10.76 o 
   5   1  18        3.19        4.23      9.79 o 
   6   1  18       17.12       18.43     10.94 o 
   7   1  18       10.58       14.55     13.14 o 
   8   1  18        1.05      -13.94     13.94 o 
   9   1  18        3.37      -15.35     15.35 o 
  10   1  18       19.01       10.76     18.17 o 
 -11   2  18        7.71        7.59     17.82 o 
 -10   2  18        2.70       32.19     17.46 o 
  -9   2  18        4.08       11.38     17.99 o 
  -8   2  18        0.12      -17.11     17.11 o 
  -7   2  18        0.11       29.28     21.61 o 
  -6   2  18       91.06       54.96     16.94 o 
  -5   2  18       64.42       83.98     13.14 o 
  -4   2  18      822.90      785.71     22.73 o 
  -3   2  18        1.02      -11.55     11.82 o 
  -2   2  18      509.82      566.82     17.67 o 
  -1   2  18       97.48      -13.76     13.76 o 
   0   2  18        5.93      -37.28    102.98 o 
   1   2  18        4.19       -4.15      8.03 o 
   2   2  18        0.03       -6.97      7.85 o 
   3   2  18       30.11       31.14      9.97 o 
   4   2  18      261.43      311.52     15.98 o 
   5   2  18      135.80      132.00     14.56 o 
   6   2  18        2.42      -12.35     12.35 o 
   7   2  18        0.18       -3.44     11.55 o 
   8   2  18        8.90        7.14     15.61 o 
   9   2  18        0.05        1.94     17.20 o 
  10   2  18        2.19       52.83     17.90 o 
 -11   3  18        1.49       -5.64     15.44 o 
 -10   3  18        6.24      -10.32     16.41 o 
  -9   3  18       53.19       52.22     19.05 o 
  -8   3  18      304.71      271.87     23.21 o 
  -7   3  18       93.97      116.10     18.44 o 
  -6   3  18      191.72      200.33     18.09 o 
  -5   3  18      114.35      107.82     15.44 o 
  -4   3  18      517.33      578.07     20.41 o 
  -3   3  18        6.20        0.44      9.00 o 
  -2   3  18     2244.87     2225.06     33.52 o 
  -1   3  18       35.57      -11.20     11.91 o 
   0   3  18      183.22      173.77     40.51 o 
   1   3  18      422.03      437.51     17.84 o 
   2   3  18       55.49       52.84     11.20 o 
   3   3  18        1.76        9.79     10.32 o 
   4   3  18      163.68      202.70     16.06 o 
   5   3  18      374.29      371.72     21.54 o 
   6   3  18      226.94      234.75     19.24 o 
   7   3  18       38.13       10.06     15.79 o 
   8   3  18        0.07       12.17     14.64 o 
   9   3  18        0.14       -5.20     15.26 o 
  10   3  18        1.20       -4.85     16.67 o 
 -11   4  18        0.03      -18.17     18.17 o 
 -10   4  18       11.79       20.73     19.40 o 
  -9   4  18       22.22       19.67     19.32 o 
  -8   4  18        8.98       -0.71     15.44 o 
  -7   4  18        2.63       -2.03     14.64 o 
  -6   4  18      822.51      801.08     28.29 o 
  -5   4  18        0.05        1.85     15.26 o 
  -4   4  18       22.54       15.35     12.44 o 
  -3   4  18      132.56      112.33     13.15 o 
  -2   4  18      214.65      206.62     14.21 o 
  -1   4  18       45.48        2.38     12.70 o 
   0   4  18       42.60       31.51     32.15 o 
   1   4  18      161.43      142.96     13.77 o 
   2   4  18      833.72      838.71     24.41 o 
   3   4  18      689.63      678.98     24.13 o 
   4   4  18      434.63      464.34     22.96 o 
   5   4  18        0.41       10.23     14.91 o 
   6   4  18      121.63      135.08     17.91 o 
   7   4  18       33.92       20.64     17.11 o 
   8   4  18       12.29      -13.23     15.35 o 
   9   4  18        0.05       -9.08     15.52 o 
  10   4  18        0.72       43.22     19.49 o 
 -10   5  18       33.57       54.34     19.76 o 
  -9   5  18        1.61       30.61     18.87 o 
  -8   5  18       10.73       -1.59     14.73 o 
  -7   5  18       25.26       27.43     17.91 o 
  -6   5  18      441.45      432.50     24.46 o 
  -5   5  18       36.37       57.78     14.73 o 
  -4   5  18      175.88      206.67     16.41 o 
  -3   5  18        4.10        4.67     11.11 o 
  -2   5  18       11.64        7.76     11.11 o 
  -1   5  18      256.80      253.07     17.39 o 
   0   5  18       66.49       57.73      9.79 o 
   1   5  18      246.50      301.25     17.12 o 
   2   5  18       56.24       51.87     14.73 o 
   3   5  18      466.26      442.73     23.23 o 
   4   5  18       45.03       60.69     16.76 o 
   5   5  18       10.68       -6.17     15.08 o 
   6   5  18       37.68       22.05     18.08 o 
   7   5  18        8.33       20.29     16.14 o 
   8   5  18       10.91        7.41     18.61 o 
   9   5  18        0.16       -8.64     15.44 o 
 -10   6  18        5.57       -3.00     19.14 o 
  -9   6  18        7.82       22.05     19.93 o 
  -8   6  18       55.93       67.66     19.94 o 
  -7   6  18       42.83       62.54     16.32 o 
  -6   6  18        0.47        0.00     16.32 o 
  -5   6  18        1.72       16.23     14.82 o 
  -4   6  18       25.72       17.91     14.55 o 
  -3   6  18        4.59        3.26     13.58 o 
  -2   6  18       68.47       58.22     14.73 o 
  -1   6  18        1.92       -4.76     12.35 o 
   0   6  18      330.30      303.39     38.27 o 
   1   6  18      206.96      165.03     18.71 o 
   2   6  18       91.21       73.93     17.38 o 
   3   6  18        0.57      -14.55     14.55 o 
   4   6  18       41.46       66.51     17.02 o 
   5   6  18       11.94       -8.20     14.20 o 
   6   6  18       40.71       40.66     18.52 o 
   7   6  18        1.77      -15.79     15.79 o 
   8   6  18       10.21      -14.91     14.91 o 
  -9   7  18        0.40       15.61     22.14 o 
  -8   7  18       23.85       31.75     20.11 o 
  -7   7  18        3.33      -15.52     17.02 o 
  -6   7  18       52.43       64.48     18.26 o 
  -5   7  18      276.88      258.16     23.39 o 
  -4   7  18       18.32       16.76     15.96 o 
  -3   7  18       22.25       52.13     14.38 o 
  -2   7  18        4.88       -8.11     14.02 o 
  -1   7  18       96.54      106.40     16.23 o 
   0   7  18      644.88      652.51     48.59 o 
   1   7  18        9.50       17.91     16.76 o 
   2   7  18      279.59      270.44     21.71 o 
   3   7  18        7.29       -3.62     14.64 o 
   4   7  18       39.60       15.79     18.17 o 
   5   7  18        0.57       14.91     17.99 o 
   6   7  18        0.07        0.00     14.46 o 
   7   7  18        4.36        4.59     19.85 o 
   8   7  18        0.98       -5.03     16.32 o 
  -8   8  18       46.13       54.34     21.79 o 
  -7   8  18        1.63       20.55     19.85 o 
  -6   8  18      221.69      198.02     25.06 o 
  -5   8  18       19.12       23.29     18.17 o 
  -4   8  18      110.71      101.81     19.94 o 
  -3   8  18       25.07       18.61     15.88 o 
  -2   8  18        7.50       -8.38     14.73 o 
  -1   8  18        0.46       -9.79     15.61 o 
   0   8  18       17.33        6.16     11.16 o 
   1   8  18        0.90       12.26     16.76 o 
   2   8  18       14.84       12.00     18.26 o 
   3   8  18        1.55        9.88     18.79 o 
   4   8  18       20.65       31.40     19.40 o 
   5   8  18       17.78       23.29     19.67 o 
   6   8  18        0.07        2.38     21.87 o 
   7   8  18        5.83       10.05     22.23 o 
  -6   9  18        3.22       -7.85     18.79 o 
  -5   9  18        2.42       -1.85     19.23 o 
  -4   9  18        0.06        3.79     18.43 o 
  -3   9  18        3.46       28.05     17.99 o 
  -2   9  18       15.35       -7.67     16.05 o 
  -1   9  18       21.35       29.46     17.73 o 
   0   9  18        3.13       17.56     30.30 o 
   1   9  18        6.77       -7.76     18.52 o 
   2   9  18        8.85       43.04     19.14 o 
   3   9  18        0.57       11.29     20.64 o 
   4   9  18       10.57        0.00     16.67 o 
   5   9  18        3.29       -7.85     17.20 o 
  -4  10  18       60.70      100.74     23.29 o 
  -3  10  18        1.86       -9.79     18.26 o 
  -2  10  18       12.39       18.70     18.61 o 
  -1  10  18        5.03        8.82     18.79 o 
   0  10  18        0.11      -13.13     13.13 o 
   1  10  18        5.85       -9.61     16.85 o 
   2  10  18       36.40       59.80     22.40 o 
   3  10  18        8.62       48.60     20.90 o 
 -12   1  19        0.46       -2.03     17.90 o 
 -11   1  19        7.55        9.79     20.11 o 
 -10   1  19       13.79       20.55     20.11 o 
  -9   1  19       42.74       68.45     20.64 o 
  -8   1  19        3.03        7.85     20.55 o 
  -7   1  19       59.44       53.19     19.41 o 
  -6   1  19      225.75      229.03     20.30 o 
  -5   1  19        7.41       11.55     11.82 o 
  -4   1  19       28.55       18.79     10.76 o 
  -3   1  19      490.36      486.68     17.49 o 
  -2   1  19      218.37      200.29     13.24 o 
  -1   1  19       21.72       19.76      8.73 o 
   0   1  19        0.50      -33.38     33.38 o 
   1   1  19      366.18      346.31     15.37 o 
   2   1  19        7.08       -0.88      9.08 o 
   3   1  19        3.52       -6.09      8.64 o 
   4   1  19       11.54       -4.59      9.44 o 
   5   1  19        7.26       10.67     10.76 o 
   6   1  19       24.16       50.63     12.08 o 
   7   1  19       20.77       -3.44     12.35 o 
   8   1  19        0.49      -14.11     14.11 o 
   9   1  19        3.30      -16.14     16.14 o 
  10   1  19        2.80      -16.58     16.58 o 
 -11   2  19       12.21       16.41     17.91 o 
 -10   2  19       12.47       18.79     18.61 o 
  -9   2  19        0.56      -15.17     15.17 o 
  -8   2  19       96.03       62.99     22.41 o 
  -7   2  19     3204.08     3264.09     53.38 o 
  -6   2  19        3.34      -10.85     14.82 o 
  -5   2  19       14.83        6.26     12.08 o 
  -4   2  19       10.13        4.15     11.20 o 
  -3   2  19      837.38      782.16     21.67 o 
  -2   2  19        3.71        2.21      9.00 o 
  -1   2  19      286.85      301.44     14.92 o 
   0   2  19      204.55      275.43     14.17 o 
   1   2  19        4.18        0.44      7.85 o 
   2   2  19      137.60      136.25     12.18 o 
   3   2  19      199.95      192.84     14.56 o 
   4   2  19       47.64       26.90     12.35 o 
   5   2  19       53.40       46.31     13.94 o 
   6   2  19       41.88       35.64     12.79 o 
   7   2  19       49.81       27.61     15.70 o 
   8   2  19       29.72       25.40     16.76 o 
   9   2  19       19.97       27.26     18.08 o 
  10   2  19       12.70       59.27     17.55 o 
 -11   3  19        5.35      -17.82     17.82 o 
 -10   3  19        0.34      -16.32     16.32 o 
  -9   3  19       64.05       38.37     19.67 o 
  -8   3  19        6.22       -1.41     16.41 o 
  -7   3  19       19.90       27.26     17.91 o 
  -6   3  19        1.45       -3.00     14.11 o 
  -5   3  19      197.83      232.46     16.33 o 
  -4   3  19       70.36       72.25     12.62 o 
  -3   3  19       19.91       38.72     10.23 o 
  -2   3  19       16.70        8.47     12.26 o 
  -1   3  19        6.93        0.00      9.44 o 
   0   3  19        0.06       29.51    102.09 o 
   1   3  19       77.27       67.23     12.62 o 
   2   3  19        9.13        5.12      9.70 o 
   3   3  19      152.03      167.22     14.91 o 
   4   3  19       76.52       77.28     14.91 o 
   5   3  19       26.46       24.17     14.82 o 
   6   3  19        6.27       10.76     15.44 o 
   7   3  19        6.08      -13.67     13.67 o 
   8   3  19       12.77       40.84     16.32 o 
   9   3  19       15.05       23.11     18.35 o 
  10   3  19       28.95       18.61     21.26 o 
 -11   4  19       13.50       19.67     21.35 o 
 -10   4  19        0.00       10.50     19.58 o 
  -9   4  19      115.06      117.07     21.26 o 
  -8   4  19       55.58       32.64     19.23 o 
  -7   4  19      109.47       98.19     18.35 o 
  -6   4  19       23.84       43.93     16.23 o 
  -5   4  19     1151.76     1106.21     30.79 o 
  -4   4  19        0.78        8.82     11.47 o 
  -3   4  19       76.62       58.49     11.91 o 
  -2   4  19        6.77        1.06      9.44 o 
  -1   4  19      149.77      130.78     12.27 o 
   0   4  19       30.69       12.05     13.67 o 
   1   4  19       89.83       82.93     12.97 o 
   2   4  19        2.01       29.02     12.17 o 
   3   4  19      121.13      120.35     17.56 o 
   4   4  19      288.56      275.67     21.01 o 
   5   4  19        8.98      -14.02     14.02 o 
   6   4  19       26.54        0.79     17.02 o 
   7   4  19        7.74       14.55     16.05 o 
   8   4  19        3.24       21.17     16.49 o 
   9   4  19       19.83       12.17     20.46 o 
 -10   5  19        1.69        1.15     19.85 o 
  -9   5  19        0.80      -16.76     17.73 o 
  -8   5  19       26.65       37.13     17.20 o 
  -7   5  19        0.10       39.43     15.70 o 
  -6   5  19       59.47       91.48     15.97 o 
  -5   5  19      129.67      119.29     17.82 o 
  -4   5  19        3.39       -6.70     13.32 o 
  -3   5  19        4.88       -0.62     11.29 o 
  -2   5  19      121.87       98.56     15.35 o 
  -1   5  19      180.24      117.63     16.68 o 
   0   5  19        8.81        9.44     26.81 o 
   1   5  19      141.21      128.91     17.38 o 
   2   5  19       84.00      103.40     15.53 o 
   3   5  19       32.80       13.58     17.82 o 
   4   5  19      402.29      418.87     23.31 o 
   5   5  19      305.57      326.51     23.74 o 
   6   5  19       20.39      -12.88     15.44 o 
   7   5  19        3.41       43.39     16.05 o 
   8   5  19        5.61        1.06     18.35 o 
   9   5  19        0.23      -15.88     15.88 o 
  -9   6  19       76.91       92.27     22.14 o 
  -8   6  19       15.55       11.55     20.11 o 
  -7   6  19      118.75       76.05     19.41 o 
  -6   6  19       18.41        3.26     17.20 o 
  -5   6  19      144.16      132.61     18.88 o 
  -4   6  19      111.35      115.66     16.76 o 
  -3   6  19        0.01        3.97     13.05 o 
  -2   6  19        5.00       24.87     13.49 o 
  -1   6  19      108.58      112.40     15.26 o 
   0   6  19        1.11        0.12     15.26 o 
   1   6  19       16.88       14.82     15.61 o 
   2   6  19       20.44       44.63     15.52 o 
   3   6  19        1.60       10.67     15.08 o 
   4   6  19       13.59       27.52     16.67 o 
   5   6  19        6.22       13.58     15.96 o 
   6   6  19       12.12       25.58     17.82 o 
   7   6  19       18.24        3.18     19.49 o 
   8   6  19        2.60      -17.11     17.11 o 
  -9   7  19        1.59      -20.55     20.55 o 
  -8   7  19        0.52       17.64     18.35 o 
  -7   7  19        6.67      -17.90     17.90 o 
  -6   7  19       33.16       47.90     17.64 o 
  -5   7  19        0.20       32.28     17.29 o 
  -4   7  19        2.21        3.09     15.70 o 
  -3   7  19        8.55       26.73     12.88 o 
  -2   7  19        1.92       -6.26     14.11 o 
  -1   7  19        7.50       18.96     15.70 o 
   0   7  19        1.82       16.59     31.62 o 
   1   7  19      181.37      183.63     19.68 o 
   2   7  19       19.43       -7.23     15.52 o 
   3   7  19       12.42        8.73     17.38 o 
   4   7  19       20.13       -3.18     15.96 o 
   5   7  19        2.38       17.11     18.96 o 
   6   7  19        2.00        6.53     18.96 o 
   7   7  19        3.85      -13.32     17.38 o 
  -7   8  19        2.00      -19.93     19.93 o 
  -6   8  19        2.54        5.82     20.20 o 
  -5   8  19       40.68       46.57     20.20 o 
  -4   8  19       12.58       48.42     15.79 o 
  -3   8  19       30.73       57.86     15.61 o 
  -2   8  19        6.35       15.96     14.64 o 
  -1   8  19       48.38       37.14     15.70 o 
   0   8  19        4.65        1.45     11.76 o 
   1   8  19      118.80      133.75     19.06 o 
   2   8  19        1.01      -16.49     16.49 o 
   3   8  19        2.23        0.97     18.08 o 
   4   8  19        5.33       22.23     17.46 o 
   5   8  19       42.27       51.69     21.79 o 
   6   8  19        1.41        9.53     19.93 o 
  -6   9  19       14.25      -20.46     20.46 o 
  -5   9  19        1.67       32.28     19.49 o 
  -4   9  19        0.00       -4.59     16.93 o 
  -3   9  19        0.00       35.99     17.29 o 
  -2   9  19        7.78        5.38     16.58 o 
  -1   9  19      104.99       75.43     19.06 o 
   0   9  19        0.44       -2.72     12.50 o 
   1   9  19        5.06       17.11     18.70 o 
   2   9  19        4.12       19.32     17.46 o 
   3   9  19       13.31       -3.70     17.29 o 
   4   9  19        7.07       38.10     20.29 o 
   5   9  19       17.00       -8.03     19.05 o 
  -3  10  19        1.01       45.16     18.87 o 
  -2  10  19        0.64       14.11     19.14 o 
  -1  10  19        0.26        0.97     18.61 o 
   0  10  19        1.32      -12.74     12.74 o 
   1  10  19        0.00       15.35     19.40 o 
   2  10  19        0.65      -10.94     18.17 o 
 -11   0  20       11.38       -8.38     17.99 o 
 -10   0  20       14.46        0.00     17.20 o 
  -9   0  20       31.41       20.55     21.08 o 
  -8   0  20     3052.52     3277.14     57.96 o 
  -7   0  20       21.09       20.82     17.99 o 
  -6   0  20       10.85      -11.82     15.17 o 
  -5   0  20       83.77       84.87     12.79 o 
  -4   0  20      945.16      867.55     23.45 o 
  -3   0  20      141.97      146.40     11.47 o 
  -2   0  20      514.02      610.27     18.47 o 
  -1   0  20      173.94      167.78     11.47 o 
   0   0  20     1228.94     1212.69     19.85 o 
   1   0  20      212.96      224.64     13.24 o 
   2   0  20      220.96      231.00     12.71 o 
   3   0  20       35.96       48.34      9.53 o 
   4   0  20       59.72       52.49     10.94 o 
   5   0  20        1.87       -1.15      9.88 o 
   6   0  20        1.28        2.82     12.35 o 
   7   0  20       10.73       21.52     13.49 o 
   8   0  20        0.00       -0.79     13.32 o 
   9   0  20        3.38       -8.64     15.17 o 
  10   0  20       29.23       50.72     19.93 o 
 -11   1  20        1.32      -12.17     18.17 o 
 -10   1  20       59.03       57.51     20.82 o 
  -9   1  20       16.73       38.37     19.85 o 
  -8   1  20      193.82      208.26     23.56 o 
  -7   1  20       16.45        8.56     19.32 o 
  -6   1  20      474.56      434.81     23.76 o 
  -5   1  20       32.68       34.75     12.44 o 
  -4   1  20      183.52      184.54     12.00 o 
  -3   1  20       10.51        8.03     10.85 o 
  -2   1  20      515.62      480.71     16.79 o 
  -1   1  20       37.03       28.49      9.62 o 
   0   1  20      148.34      108.70      8.45 o 
   1   1  20      159.35      155.94     13.15 o 
   2   1  20      365.54      336.47     15.63 o 
   3   1  20       88.37       75.87     11.20 o 
   4   1  20       82.88       99.43     12.62 o 
   5   1  20        2.15       10.41     11.03 o 
   6   1  20       33.31       29.02     12.88 o 
   7   1  20       17.74       25.05     13.50 o 
   8   1  20        0.03       10.85     13.94 o 
   9   1  20        8.00       37.13     15.96 o 
  10   1  20        0.85      -17.02     17.02 o 
 -11   2  20       17.23       28.84     21.61 o 
 -10   2  20       19.14        5.03     20.38 o 
  -9   2  20        0.42       21.70     18.26 o 
  -8   2  20       15.01      -12.79     16.58 o 
  -7   2  20       38.33      113.44     22.32 o 
  -6   2  20      202.63      214.10     18.09 o 
  -5   2  20       30.21        5.29     12.88 o 
  -4   2  20        0.89       -9.00     10.50 o 
  -3   2  20      103.61       94.50     12.62 o 
  -2   2  20       20.55       30.96      9.00 o 
  -1   2  20       15.15      -14.02     14.02 o 
   0   2  20      238.25      211.67     49.35 o 
   1   2  20       15.36       13.41      9.17 o 
   2   2  20       10.06       -0.44      9.79 o 
   3   2  20        5.59        9.79     10.32 o 
   4   2  20       57.19       63.60     13.76 o 
   5   2  20        8.51        4.67     13.76 o 
   6   2  20        3.99        1.50     14.29 o 
   7   2  20        3.95       26.64     14.02 o 
   8   2  20        1.84       13.94     13.67 o 
   9   2  20        1.61      -16.41     16.41 o 
  10   2  20        2.86      -17.73     17.73 o 
 -11   3  20        0.84        4.59     19.58 o 
 -10   3  20       32.61       34.93     21.96 o 
  -9   3  20        0.52        6.53     18.08 o 
  -8   3  20      148.11      185.11     21.26 o 
  -7   3  20       69.52       51.87     18.61 o 
  -6   3  20      411.33      442.47     23.13 o 
  -5   3  20       27.06        9.79     14.20 o 
  -4   3  20        3.55       12.97     11.11 o 
  -3   3  20      220.67      241.93     14.48 o 
  -2   3  20      149.99      115.78     12.35 o 
  -1   3  20       24.28       11.47      9.17 o 
   0   3  20      168.31      188.94      9.45 o 
   1   3  20       60.21       54.08     12.53 o 
   2   3  20      125.32      134.12     13.85 o 
   3   3  20      251.96      244.68     18.27 o 
   4   3  20      676.99      658.20     25.10 o 
   5   3  20      118.96      132.25     17.12 o 
   6   3  20        0.00       -9.70     11.91 o 
   7   3  20        9.65       16.58     14.99 o 
   8   3  20        1.59       -6.62     15.44 o 
   9   3  20        3.45        0.00     15.52 o 
  10   3  20        5.13       53.10     20.55 o 
 -11   4  20        1.79       -6.09     18.26 o 
 -10   4  20       55.68       95.80     21.52 o 
  -9   4  20        1.39       26.11     18.43 o 
  -8   4  20      193.40      171.28     21.44 o 
  -7   4  20       17.64       48.87     15.35 o 
  -6   4  20       82.83       76.49     15.88 o 
  -5   4  20      152.55      178.06     17.29 o 
  -4   4  20      135.85      145.32     15.18 o 
  -3   4  20        0.06       -9.26     10.76 o 
  -2   4  20       36.46       36.61     10.76 o 
  -1   4  20        4.93      -10.85     10.85 o 
   0   4  20       68.92       74.09      8.95 o 
   1   4  20       65.57       85.84     14.38 o 
   2   4  20      366.55      372.00     20.75 o 
   3   4  20       34.74       16.41     15.44 o 
   4   4  20       90.93       97.31     17.73 o 
   5   4  20       87.34       94.48     18.53 o 
   6   4  20      168.50      175.86     19.06 o 
   7   4  20       14.14       28.84     16.32 o 
   8   4  20        2.61      -14.29     14.29 o 
   9   4  20        7.05        1.15     18.35 o 
 -10   5  20       44.85       50.10     22.23 o 
  -9   5  20       18.74       12.17     20.82 o 
  -8   5  20        0.95      -16.76     16.76 o 
  -7   5  20       40.38       31.05     18.96 o 
  -6   5  20        5.78       16.85     15.79 o 
  -5   5  20        9.85        9.88     14.02 o 
  -4   5  20      402.11      374.73     21.63 o 
  -3   5  20        2.49        5.56     11.91 o 
  -2   5  20      130.22      134.64     15.44 o 
  -1   5  20        4.96      -14.02     14.02 o 
   0   5  20      262.86      258.46     19.24 o 
   1   5  20      151.62      151.59     17.03 o 
   2   5  20       46.53       22.32     16.76 o 
   3   5  20       68.05       60.69     19.50 o 
   4   5  20       93.75      124.66     18.44 o 
   5   5  20        1.45      -13.76     15.88 o 
   6   5  20        0.28        2.73     15.88 o 
   7   5  20       24.40       49.04     17.20 o 
   8   5  20        7.81        2.21     18.08 o 
   9   5  20        2.70       22.76     19.32 o 
  -9   6  20       16.41       36.52     20.46 o 
  -8   6  20        6.51        0.00     16.32 o 
  -7   6  20        3.19       13.49     16.76 o 
  -6   6  20       45.35       45.69     17.99 o 
  -5   6  20        4.45        6.17     15.96 o 
  -4   6  20       33.06       20.29     14.55 o 
  -3   6  20       51.95       37.67     13.58 o 
  -2   6  20       46.66       35.55     14.38 o 
  -1   6  20       34.91       16.76     14.47 o 
   0   6  20       69.31       71.43     11.04 o 
   1   6  20        0.13       22.49     14.73 o 
   2   6  20      151.15      172.23     19.41 o 
   3   6  20      264.57      233.53     21.80 o 
   4   6  20        3.94      -15.96     15.96 o 
   5   6  20       14.01        2.73     17.11 o 
   6   6  20       10.90       52.04     15.61 o 
   7   6  20       12.40       -0.88     16.05 o 
   8   6  20       31.47       36.52     21.08 o 
  -8   7  20        8.78       -5.73     19.40 o 
  -7   7  20        8.10       12.70     18.17 o 
  -6   7  20        3.95        4.50     17.99 o 
  -5   7  20        6.44       11.03     16.58 o 
  -4   7  20        5.37       12.00     14.55 o 
  -3   7  20       27.97       50.89     14.91 o 
  -2   7  20      152.61      112.15     18.00 o 
  -1   7  20        0.63       -4.23     13.32 o 
   0   7  20       16.40       29.40     21.12 o 
   1   7  20       86.98       85.48     18.26 o 
   2   7  20        8.36       36.96     15.96 o 
   3   7  20       69.97       49.14     18.44 o 
   4   7  20      187.31      208.15     21.79 o 
   5   7  20       57.01       66.42     20.91 o 
   6   7  20       11.25      -14.55     17.46 o 
   7   7  20        2.35       39.07     19.32 o 
  -7   8  20        0.25       -6.79     18.43 o 
  -6   8  20      158.57      135.52     23.73 o 
  -5   8  20       59.41       60.51     19.49 o 
  -4   8  20        1.46       26.46     16.76 o 
  -3   8  20        7.34       10.14     15.35 o 
  -2   8  20        4.16        4.06     14.55 o 
  -1   8  20        3.15       -3.18     16.32 o 
   0   8  20        9.80       19.14     11.35 o 
   1   8  20        0.02       -1.59     15.35 o 
   2   8  20       46.60       18.35     19.49 o 
   3   8  20        5.31       14.02     19.05 o 
   4   8  20       24.84       38.46     20.46 o 
   5   8  20       16.73       29.64     21.70 o 
   6   8  20       14.25        6.09     20.99 o 
  -6   9  20        2.24        4.32     21.52 o 
  -5   9  20        1.37        4.15     18.87 o 
  -4   9  20        3.05      -10.23     18.17 o 
  -3   9  20        0.14       22.58     15.96 o 
  -2   9  20       21.73       -2.65     16.67 o 
  -1   9  20       13.15       25.40     16.76 o 
   0   9  20        1.10        2.46     12.11 o 
   1   9  20        1.04       -1.76     16.49 o 
   2   9  20        7.82       11.73     17.55 o 
   3   9  20        0.00        6.88     19.14 o 
   4   9  20       10.11       -0.97     19.05 o 
  -3  10  20        0.13        9.44     19.40 o 
  -2  10  20        0.52       -6.00     18.35 o 
  -1  10  20        5.02      -18.79     18.79 o 
   0  10  20        0.03      -10.36     12.69 o 
   1  10  20        7.78       42.78     21.08 o 
   2  10  20        0.36       23.55     21.96 o 
 -11   1  21       47.82       47.90     21.88 o 
 -10   1  21       18.36       11.11     19.76 o 
  -9   1  21       12.28      -17.20     17.73 o 
  -8   1  21       94.22      116.98     21.70 o 
  -7   1  21      298.35      287.94     23.13 o 
  -6   1  21      119.66      143.64     17.91 o 
  -5   1  21        5.08       21.17     12.35 o 
  -4   1  21       15.81       14.47     11.03 o 
  -3   1  21      641.47      657.98     20.51 o 
  -2   1  21       18.15       14.02      9.79 o 
  -1   1  21       13.75       -9.70      9.70 o 
   0   1  21        7.50       92.83     36.56 o 
   1   1  21       25.45       52.48      9.61 o 
   2   1  21       82.98       95.81     11.56 o 
   3   1  21       20.91       25.40      9.53 o 
   4   1  21        2.91       11.47     11.11 o 
   5   1  21       13.90       16.14     12.79 o 
   6   1  21       14.95        4.50     13.85 o 
   7   1  21        0.10       14.11     13.14 o 
   8   1  21        0.39       14.82     14.11 o 
   9   1  21        0.13      -14.82     14.82 o 
  10   1  21        0.08      -16.67     16.67 o 
 -11   2  21       54.38       75.42     21.17 o 
 -10   2  21        2.99        0.00     16.14 o 
  -9   2  21      273.66      267.06     24.09 o 
  -8   2  21        2.70       13.23     19.05 o 
  -7   2  21      871.37      835.14     32.27 o 
  -6   2  21        4.84       14.02     15.44 o 
  -5   2  21       17.13       18.08     13.14 o 
  -4   2  21      158.80      146.31     13.68 o 
  -3   2  21      253.56      233.04     15.09 o 
  -2   2  21        0.15        6.35      9.53 o 
  -1   2  21       23.19      -14.02     14.02 o 
   0   2  21      116.62      209.08     26.43 o 
   1   2  21       52.74       47.81     10.41 o 
   2   2  21        8.74       11.38     10.06 o 
   3   2  21        1.06        3.35     10.23 o 
   4   2  21       86.49       96.07     14.03 o 
   5   2  21       93.02       74.46     15.26 o 
   6   2  21       27.69       35.46     13.32 o 
   7   2  21        2.40       15.44     13.05 o 
   8   2  21        8.82       15.17     15.52 o 
   9   2  21       45.74       53.63     19.49 o 
  10   2  21        2.69        3.44     19.58 o 
 -11   3  21        3.42        8.03     20.37 o 
 -10   3  21       19.61       32.37     19.49 o 
  -9   3  21        7.79       24.61     19.32 o 
  -8   3  21       32.62       60.60     18.70 o 
  -7   3  21      146.90      182.20     19.68 o 
  -6   3  21       23.71        5.56     16.14 o 
  -5   3  21      262.82      266.65     18.71 o 
  -4   3  21       13.91       18.08     11.91 o 
  -3   3  21        8.48        1.68     10.94 o 
  -2   3  21       31.13       -2.56     10.76 o 
  -1   3  21        0.08       -9.79      9.79 o 
   0   3  21       26.87      -11.46     11.46 o 
   1   3  21      223.91      197.44     14.83 o 
   2   3  21       33.75       20.99     15.52 o 
   3   3  21        0.55       22.84     13.85 o 
   4   3  21       12.96        0.00     13.50 o 
   5   3  21       21.07        0.00     13.58 o 
   6   3  21       22.84       16.14     15.26 o 
   7   3  21        0.37       -4.67     12.17 o 
   8   3  21        3.57        8.91     16.14 o 
   9   3  21        2.93       21.79     17.82 o 
 -10   4  21        0.01       -0.97     16.67 o 
  -9   4  21      114.08      110.98     22.14 o 
  -8   4  21       11.53       35.55     16.58 o 
  -7   4  21       37.71       34.58     17.02 o 
  -6   4  21        0.01        2.91     14.55 o 
  -5   4  21      140.04      157.06     17.29 o 
  -4   4  21       36.20       25.05     14.20 o 
  -3   4  21       87.07       96.96     12.97 o 
  -2   4  21        0.23       11.73     10.50 o 
  -1   4  21        7.60      -11.91     11.91 o 
   0   4  21       26.56       29.87     55.00 o 
   1   4  21      187.68      206.95     16.86 o 
   2   4  21      424.49      390.06     21.19 o 
   3   4  21       16.05       28.67     16.32 o 
   4   4  21        3.89        0.00     14.64 o 
   5   4  21       74.97      100.21     16.32 o 
   6   4  21        8.90       26.64     15.88 o 
   7   4  21       49.87       51.16     17.64 o 
   8   4  21        1.78       -9.79     15.61 o 
   9   4  21        4.63      -17.11     17.11 o 
 -10   5  21       18.67        5.65     21.87 o 
  -9   5  21       28.32       17.55     20.29 o 
  -8   5  21       22.69       26.20     18.88 o 
  -7   5  21      133.05      140.46     19.15 o 
  -6   5  21        6.91      -11.64     15.70 o 
  -5   5  21       29.62       10.94     15.70 o 
  -4   5  21       79.19      101.19     15.88 o 
  -3   5  21      106.61      109.05     13.76 o 
  -2   5  21        1.00       18.43     11.11 o 
  -1   5  21       49.25       30.08     13.85 o 
   0   5  21      225.67      236.42     15.36 o 
   1   5  21      150.67      141.09     19.06 o 
   2   5  21      292.58      329.60     21.98 o 
   3   5  21     1838.79     1906.69     41.83 o 
   4   5  21       69.35       81.07     18.61 o 
   5   5  21        0.45       -5.91     14.73 o 
   6   5  21       13.03        5.56     17.38 o 
   7   5  21        6.75       40.75     18.08 o 
   8   5  21       12.04        0.00     16.76 o 
  -9   6  21       73.67       37.05     24.08 o 
  -8   6  21       16.57       12.00     18.17 o 
  -7   6  21       18.92        4.59     19.49 o 
  -6   6  21       42.75       32.28     17.20 o 
  -5   6  21       32.16       28.49     16.05 o 
  -4   6  21       21.18       44.54     13.58 o 
  -3   6  21        0.22      -14.02     14.02 o 
  -2   6  21       45.20       12.17     15.53 o 
  -1   6  21       12.83       26.73     13.05 o 
   0   6  21       90.20      109.07     36.52 o 
   1   6  21       84.78       85.75     17.20 o 
   2   6  21       46.22       49.57     17.73 o 
   3   6  21       43.61       57.07     17.47 o 
   4   6  21       27.86       22.32     18.44 o 
   5   6  21        0.35       -8.82     14.64 o 
   6   6  21        4.82       52.83     16.49 o 
   7   6  21        0.08       -6.44     16.14 o 
   8   6  21        0.24        8.38     18.79 o 
  -8   7  21        0.39        8.56     18.61 o 
  -7   7  21        0.56      -18.26     18.26 o 
  -6   7  21       10.68       43.31     16.76 o 
  -5   7  21       63.07       70.04     17.38 o 
  -4   7  21       20.23       19.58     15.08 o 
  -3   7  21       18.02       40.57     13.58 o 
  -2   7  21       37.21      -17.11     17.11 o 
  -1   7  21       30.13       17.11     15.52 o 
   0   7  21        6.02       22.32     11.64 o 
   1   7  21       31.20       44.81     16.58 o 
   2   7  21       95.94       93.07     18.88 o 
   3   7  21       12.62       -6.35     15.17 o 
   4   7  21        0.01        9.61     17.38 o 
   5   7  21      104.67      110.98     22.23 o 
   6   7  21       39.78       55.84     19.93 o 
   7   7  21        5.60       -8.91     17.82 o 
  -7   8  21        3.44      -20.64     20.64 o 
  -6   8  21        1.30       15.08     19.67 o 
  -5   8  21       72.55      103.48     19.32 o 
  -4   8  21        0.39       14.46     15.44 o 
  -3   8  21        2.68      -15.08     15.08 o 
  -2   8  21        1.60      -12.26     16.05 o 
  -1   8  21       45.06       39.87     16.41 o 
   0   8  21        0.83       -6.46     13.41 o 
   1   8  21        2.06        0.00     15.70 o 
   2   8  21       13.97       24.87     18.43 o 
   3   8  21       10.14      -16.05     16.05 o 
   4   8  21       10.77       16.23     21.08 o 
   5   8  21        0.10       -7.67     17.90 o 
   6   8  21       18.17      -13.14     19.49 o 
  -5   9  21        0.63      -14.82     18.35 o 
  -4   9  21       24.30       16.94     18.61 o 
  -3   9  21        1.12       41.28     16.85 o 
  -2   9  21        3.40       17.82     16.93 o 
  -1   9  21       27.93       28.84     19.49 o 
   0   9  21       18.47      -14.47     22.62 o 
   1   9  21        6.06       -1.85     19.23 o 
   2   9  21        6.14      -16.85     16.85 o 
   3   9  21       27.14       19.41     20.55 o 
   4   9  21       84.81       43.67     25.58 o 
  -2  10  21        1.38      -19.32     19.32 o 
  -1  10  21        6.07        7.23     20.46 o 
   0  10  21        0.52       -1.16     31.49 o 
   1  10  21        0.34      -19.58     19.58 o 
 -11   0  22        2.94       -4.85     20.02 o 
 -10   0  22      122.06      129.16     22.59 o 
  -9   0  22       32.47       21.35     20.38 o 
  -8   0  22     1445.12     1583.83     42.67 o 
  -7   0  22       10.12       66.86     16.49 o 
  -6   0  22       35.67       40.49     15.44 o 
  -5   0  22       58.21       72.42     13.67 o 
  -4   0  22      683.56      664.60     22.80 o 
  -3   0  22       66.27       73.57     11.91 o 
  -2   0  22        0.91       -1.85      9.44 o 
  -1   0  22      162.25      166.09     11.83 o 
   0   0  22       20.72      -10.67     10.67 o 
   1   0  22        0.36       -8.56      8.56 o 
   2   0  22        9.24       -1.50      9.61 o 
   3   0  22       59.29       95.36     11.47 o 
   4   0  22       80.46       89.28     12.62 o 
   5   0  22       65.55       45.87     14.64 o 
   6   0  22       10.42       28.14     14.11 o 
   7   0  22       33.80       29.55     14.02 o 
   8   0  22       25.52       44.98     14.91 o 
   9   0  22        5.20        6.26     16.85 o 
  10   0  22        0.66       20.73     18.08 o 
 -11   1  22        0.47       45.16     20.99 o 
 -10   1  22       36.52       43.05     21.17 o 
  -9   1  22        0.77        0.00     15.88 o 
  -8   1  22      251.89      229.90     25.42 o 
  -7   1  22       71.09       73.48     19.41 o 
  -6   1  22      180.17      188.23     18.80 o 
  -5   1  22        3.08      -11.11     11.11 o 
  -4   1  22       86.30       72.70     12.44 o 
  -3   1  22       34.88       24.96     11.20 o 
  -2   1  22       16.47       17.20      9.97 o 
  -1   1  22        0.46       -5.12      9.79 o 
   0   1  22      679.28      673.07     15.03 o 
   1   1  22       90.33      222.15     15.53 o 
   2   1  22        1.03       -8.11      9.97 o 
   3   1  22      101.64       81.79     11.73 o 
   4   1  22      168.98      191.84     15.88 o 
   5   1  22       39.06       22.23     13.41 o 
   6   1  22        3.15       -3.44     13.85 o 
   7   1  22        0.00       -4.59     11.55 o 
   8   1  22        6.47       -1.68     15.35 o 
   9   1  22        1.27       -8.20     16.23 o 
  10   1  22        0.16      -17.82     17.82 o 
 -11   2  22        1.05      -15.70     19.76 o 
 -10   2  22       75.65       83.98     22.23 o 
  -9   2  22       15.28       10.32     21.52 o 
  -8   2  22        5.66       35.55     17.64 o 
  -7   2  22       11.48       -3.44     16.49 o 
  -6   2  22      664.77      657.76     26.07 o 
  -5   2  22        1.52       23.11     12.61 o 
  -4   2  22      102.26      126.17     12.79 o 
  -3   2  22       10.46        5.38     10.06 o 
  -2   2  22      301.82      340.70     15.98 o 
  -1   2  22      162.55      124.25     14.83 o 
   0   2  22        2.96      -11.38     11.38 o 
   1   2  22        0.75       11.29     10.50 o 
   2   2  22      120.54      148.06     14.03 o 
   3   2  22       25.16       18.79     12.00 o 
   4   2  22        0.47       31.93     11.38 o 
   5   2  22        0.12       25.84     11.64 o 
   6   2  22       99.65      116.81     17.03 o 
   7   2  22        4.76       13.14     14.02 o 
   8   2  22        0.45       -5.91     14.55 o 
   9   2  22        0.07        6.44     18.08 o 
 -11   3  22        0.08      -18.08     18.08 o 
 -10   3  22        3.78       17.99     20.55 o 
  -9   3  22       42.31       47.19     18.61 o 
  -8   3  22        7.46        8.73     17.82 o 
  -7   3  22       25.48       39.34     17.02 o 
  -6   3  22      253.31      274.22     20.21 o 
  -5   3  22       11.23       12.44     13.41 o 
  -4   3  22       18.04       20.64     11.20 o 
  -3   3  22        0.33        3.97     10.50 o 
  -2   3  22       13.42       12.97     10.14 o 
  -1   3  22        5.52      -11.64     11.64 o 
   0   3  22       34.66        6.02     34.49 o 
   1   3  22        8.32       57.07     14.47 o 
   2   3  22     1867.53     1763.81     35.30 o 
   3   3  22      213.73      192.04     19.59 o 
   4   3  22        0.37       -8.20     12.61 o 
   5   3  22        0.96       27.17     12.79 o 
   6   3  22       75.43       73.93     17.38 o 
   7   3  22        7.98        0.00     13.58 o 
   8   3  22        8.64        6.09     16.41 o 
   9   3  22        0.39        6.70     17.64 o 
 -10   4  22       21.58        2.21     21.87 o 
  -9   4  22        6.66       24.96     20.82 o 
  -8   4  22       28.93       18.08     18.35 o 
  -7   4  22        2.77        9.08     16.85 o 
  -6   4  22       11.71       18.08     14.55 o 
  -5   4  22      109.25      120.87     15.00 o 
  -4   4  22      119.43      113.29     16.15 o 
  -3   4  22        0.77        4.85     10.67 o 
  -2   4  22        0.00       -4.59     10.58 o 
  -1   4  22       10.17      -19.14     19.14 o 
   0   4  22      261.45      295.16     45.81 o 
   1   4  22      116.87      170.99     18.09 o 
   2   4  22        4.62        1.23     16.58 o 
   3   4  22        0.58       18.17     16.14 o 
   4   4  22       47.80       57.43     17.47 o 
   5   4  22      110.38      120.78     17.56 o 
   6   4  22        2.87        4.41     15.08 o 
   7   4  22        4.86       28.93     15.88 o 
   8   4  22        9.04        1.06     18.61 o 
   9   4  22        0.07        8.11     18.08 o 
 -10   5  22        0.32        2.29     22.14 o 
  -9   5  22        3.16       -0.88     18.35 o 
  -8   5  22      134.21      124.13     23.73 o 
  -7   5  22        0.77       -4.76     16.23 o 
  -6   5  22      147.09      176.38     18.35 o 
  -5   5  22       11.36       26.11     14.38 o 
  -4   5  22        1.14        6.26     13.67 o 
  -3   5  22       56.13       49.05     13.23 o 
  -2   5  22        2.72       -3.70     12.08 o 
  -1   5  22        2.24       -3.09     12.52 o 
   0   5  22        8.51      -15.13     15.13 o 
   1   5  22        2.75       45.34     17.11 o 
   2   5  22        5.52        6.79     18.08 o 
   3   5  22      154.38      211.68     24.44 o 
   4   5  22      486.43      518.63     27.02 o 
   5   5  22       17.77       32.11     16.85 o 
   6   5  22        3.56      -11.55     14.20 o 
   7   5  22        6.86      -15.88     15.88 o 
   8   5  22        5.16      -16.14     16.14 o 
  -9   6  22        0.40       -3.00     18.17 o 
  -8   6  22        0.19       54.95     16.32 o 
  -7   6  22        0.69      -12.88     17.02 o 
  -6   6  22      123.70      102.43     20.29 o 
  -5   6  22        1.75       -6.09     14.29 o 
  -4   6  22       59.42       79.39     15.08 o 
  -3   6  22        1.52       -4.23     13.41 o 
  -2   6  22      102.78      125.98     15.70 o 
  -1   6  22        0.50       12.44     12.88 o 
   0   6  22       59.28       81.87     11.79 o 
   1   6  22       74.61       73.66     16.14 o 
   2   6  22       14.53       12.70     16.58 o 
   3   6  22        0.85       20.29     17.46 o 
   4   6  22        3.40       19.32     17.02 o 
   5   6  22        3.19        2.82     17.99 o 
   6   6  22       21.23       13.41     18.79 o 
   7   6  22        4.88       20.20     18.79 o 
  -8   7  22        6.32       21.79     19.49 o 
  -7   7  22        0.00        7.06     17.73 o 
  -6   7  22        4.45        2.82     17.64 o 
  -5   7  22       18.77        8.82     16.85 o 
  -4   7  22       12.58        5.03     16.05 o 
  -3   7  22        5.22        0.79     14.82 o 
  -2   7  22        4.52        0.00     14.55 o 
  -1   7  22       15.27        3.79     16.58 o 
   0   7  22        0.20       19.45     10.81 o 
   1   7  22       49.57       48.25     16.50 o 
   2   7  22       43.25       46.49     16.85 o 
   3   7  22       46.11       95.44     18.79 o 
   4   7  22        2.32      -17.73     17.73 o 
   5   7  22        0.59        1.06     18.96 o 
   6   7  22        0.40       39.69     17.55 o 
  -7   8  22        0.97        3.26     20.20 o 
  -6   8  22       20.00        3.09     19.85 o 
  -5   8  22       19.93       31.93     19.05 o 
  -4   8  22        0.67       17.55     15.35 o 
  -3   8  22        0.29      -15.52     15.52 o 
  -2   8  22        0.02      -16.76     16.76 o 
  -1   8  22       12.58       46.13     14.91 o 
   0   8  22       26.45       40.82     15.30 o 
   1   8  22        9.44       10.41     16.32 o 
   2   8  22       60.41       42.96     19.85 o 
   3   8  22       17.83       35.46     20.11 o 
   4   8  22       71.18      117.85     23.02 o 
   5   8  22        7.28       -3.88     18.61 o 
  -5   9  22        5.12        8.47     18.52 o 
  -4   9  22        7.44       -8.73     18.79 o 
  -3   9  22        3.64        0.97     17.82 o 
  -2   9  22       14.30       44.19     17.38 o 
  -1   9  22        1.11       -0.88     17.02 o 
   0   9  22       16.40        7.03     13.59 o 
   1   9  22        0.03      -13.05     17.99 o 
   2   9  22       13.00      -15.26     19.05 o 
   3   9  22        0.35       -9.88     18.08 o 
 -11   1  23      110.00      113.54     26.11 o 
 -10   1  23        0.37        7.32     19.14 o 
  -9   1  23        2.63       -9.79     15.79 o 
  -8   1  23        0.04      -12.70     16.49 o 
  -7   1  23      299.79      303.20     23.39 o 
  -6   1  23        2.09       -6.97     13.41 o 
  -5   1  23       54.77       42.25     13.14 o 
  -4   1  23        3.27       -6.62     10.76 o 
  -3   1  23        6.42       22.23      9.61 o 
  -2   1  23       31.55       51.96     10.14 o 
  -1   1  23       24.38      -16.94     16.94 o 
   0   1  23        0.75      211.59     43.00 o 
   1   1  23      310.09      401.35     19.42 o 
   2   1  23       41.95       37.23     12.26 o 
   3   1  23       52.01       39.34     12.17 o 
   4   1  23        0.00       24.08     11.91 o 
   5   1  23       49.75       84.86     14.91 o 
   6   1  23       70.98       49.31     15.26 o 
   7   1  23        2.50       10.58     15.26 o 
   8   1  23        0.08       -4.23     13.23 o 
   9   1  23       18.22       38.72     18.96 o 
 -11   2  23       60.45       56.81     23.46 o 
 -10   2  23        8.93       -8.20     18.96 o 
  -9   2  23      216.01      232.34     23.74 o 
  -8   2  23        0.14       11.20     17.11 o 
  -7   2  23        0.33      -10.50     14.38 o 
  -6   2  23       32.76       36.08     15.52 o 
  -5   2  23      144.37      177.97     16.59 o 
  -4   2  23        5.53        5.38     12.17 o 
  -3   2  23       12.75       31.40     11.20 o 
  -2   2  23        0.48      -12.00     12.00 o 
  -1   2  23      316.24      301.95     16.33 o 
   0   2  23       28.28      161.47    140.96 o 
   1   2  23        3.93       34.93     12.17 o 
   2   2  23       12.54       21.52     13.14 o 
   3   2  23        3.12       -3.53     12.61 o 
   4   2  23        3.06        1.32     12.26 o 
   5   2  23       35.41       30.43     13.94 o 
   6   2  23       36.68       24.52     15.17 o 
   7   2  23       43.76       32.46     15.97 o 
   8   2  23        2.07      -15.08     15.08 o 
   9   2  23        3.01        8.82     18.52 o 
 -10   3  23        9.33        9.70     20.99 o 
  -9   3  23       89.12      105.86     22.94 o 
  -8   3  23       80.97       86.19     19.94 o 
  -7   3  23      133.98      161.81     19.32 o 
  -6   3  23        7.10        6.62     14.11 o 
  -5   3  23       14.92       38.55     11.91 o 
  -4   3  23       19.86       19.49     11.55 o 
  -3   3  23       72.35       55.49     12.17 o 
  -2   3  23       25.45       29.28     10.76 o 
  -1   3  23       87.47       77.46     12.53 o 
   0   3  23      148.26      246.83     47.43 o 
   1   3  23      175.31      391.90     21.53 o 
   2   3  23       85.08       75.78     21.61 o 
   3   3  23     1443.35     1468.77     35.16 o 
   4   3  23      137.60      127.85     18.09 o 
   5   3  23        0.08      -12.52     12.52 o 
   6   3  23        2.22       -3.79     13.32 o 
   7   3  23       23.23       -3.26     14.47 o 
   8   3  23        0.37        8.29     16.23 o 
   9   3  23        7.82      -18.52     18.52 o 
 -10   4  23        3.21      -16.67     18.43 o 
  -9   4  23       16.13       25.40     20.55 o 
  -8   4  23        8.28       16.58     17.82 o 
  -7   4  23        6.99       22.76     15.79 o 
  -6   4  23       19.13        8.56     15.70 o 
  -5   4  23        3.12       -2.65     12.79 o 
  -4   4  23       22.04        8.73     12.79 o 
  -3   4  23       47.98       25.93     12.79 o 
  -2   4  23        6.88      -12.00     12.00 o 
  -1   4  23      380.80      347.36     20.40 o 
   0   4  23      212.17      223.72     26.12 o 
   1   4  23      402.10      349.49     21.55 o 
   2   4  23        0.63      -14.91     17.11 o 
   3   4  23        8.31       43.66     16.85 o 
   4   4  23       14.29       34.93     14.47 o 
   5   4  23       11.02       11.55     16.23 o 
   6   4  23        0.12        3.62     15.08 o 
   7   4  23       12.97       18.79     17.46 o 
   8   4  23        1.78       31.40     17.11 o 
  -9   5  23        0.62       18.08     20.82 o 
  -8   5  23       19.46       47.72     19.23 o 
  -7   5  23      178.08      206.83     21.62 o 
  -6   5  23       24.49       47.90     17.11 o 
  -5   5  23        0.78      -10.05     13.85 o 
  -4   5  23       10.15       15.88     12.97 o 
  -3   5  23        7.30        8.20     12.70 o 
  -2   5  23        3.20        8.56     12.70 o 
  -1   5  23        7.31       -6.97     13.32 o 
   0   5  23        2.20        0.87     10.66 o 
   1   5  23      787.61      859.81     29.70 o 
   2   5  23      210.94      258.04     21.89 o 
   3   5  23      166.49      147.97     22.41 o 
   4   5  23        9.68       37.75     17.29 o 
   5   5  23       42.50       51.60     16.85 o 
   6   5  23       35.55       51.16     16.67 o 
   7   5  23        0.00       -6.35     15.61 o 
   8   5  23        2.08       -6.88     16.32 o 
  -9   6  23       27.90       24.79     22.85 o 
  -8   6  23        1.83       -2.82     17.46 o 
  -7   6  23       16.61       18.17     18.96 o 
  -6   6  23       34.49       60.42     17.29 o 
  -5   6  23       31.06       50.72     16.05 o 
  -4   6  23        8.46       -6.00     14.29 o 
  -3   6  23       10.92        3.70     13.41 o 
  -2   6  23       14.44       10.85     15.08 o 
  -1   6  23        0.06       20.02     14.02 o 
   0   6  23       23.60       28.72     18.39 o 
   1   6  23        1.79      -14.20     16.14 o 
   2   6  23       26.55       36.87     17.73 o 
   3   6  23       32.08       28.23     16.58 o 
   4   6  23        0.77        3.62     16.41 o 
   5   6  23        5.34       40.57     15.35 o 
   6   6  23        0.91       11.55     17.38 o 
   7   6  23        4.93      -14.55     17.20 o 
  -8   7  23        0.18       -4.06     18.35 o 
  -7   7  23        1.50       22.67     18.35 o 
  -6   7  23        0.37        6.70     17.02 o 
  -5   7  23       17.11       21.70     17.91 o 
  -4   7  23        4.57      -14.73     15.52 o 
  -3   7  23       10.67        4.15     15.96 o 
  -2   7  23        4.19       15.96     14.55 o 
  -1   7  23      175.25      171.53     20.12 o 
   0   7  23      118.88      139.87     30.88 o 
   1   7  23       14.00       14.38     16.49 o 
   2   7  23       10.97        4.23     16.32 o 
   3   7  23      171.34      202.15     22.06 o 
   4   7  23       15.22       -1.76     17.55 o 
   5   7  23        5.84      -17.02     17.02 o 
   6   7  23       19.09      -18.08     18.08 o 
  -6   8  23        1.41       16.76     21.26 o 
  -5   8  23        2.69        4.94     17.90 o 
  -4   8  23        3.18      -11.73     17.29 o 
  -3   8  23       28.83       35.37     16.67 o 
  -2   8  23        2.43       24.78     16.32 o 
  -1   8  23        0.50       -0.88     16.93 o 
   0   8  23        6.91        4.31     11.91 o 
   1   8  23        0.01        3.53     17.20 o 
   2   8  23        0.00       11.38     18.26 o 
   3   8  23       38.86       10.23     20.91 o 
   4   8  23        0.55       -6.70     19.40 o 
   5   8  23        5.33      -11.03     18.96 o 
  -4   9  23        2.96       14.55     18.43 o 
  -3   9  23        1.24       12.00     16.32 o 
  -2   9  23        5.68       17.73     17.73 o 
  -1   9  23        4.87        2.91     18.08 o 
   0   9  23        0.41      -13.19     13.19 o 
   1   9  23        0.44      -10.50     18.87 o 
   2   9  23       19.86       11.73     22.40 o 
   3   9  23        1.85       57.77     21.26 o 
 -11   0  24       13.32        5.82     22.49 o 
 -10   0  24       78.68       65.90     21.00 o 
  -9   0  24        4.38      -16.67     16.67 o 
  -8   0  24      234.00      223.18     24.62 o 
  -7   0  24        0.85      -14.02     15.17 o 
  -6   0  24      300.70      292.80     20.92 o 
  -5   0  24        1.58        0.00     11.20 o 
  -4   0  24       16.83       21.08     12.00 o 
  -3   0  24      232.44      166.64     14.56 o 
  -2   0  24      127.28      156.09     13.15 o 
  -1   0  24      170.87      123.37     12.35 o 
   0   0  24      324.11      230.17     13.60 o 
   1   0  24      530.71      490.14     20.67 o 
   2   0  24        0.16      -12.52     12.52 o 
   3   0  24      283.16      242.92     17.83 o 
   4   0  24        0.29       -1.85     11.73 o 
   5   0  24       67.74       89.45     14.64 o 
   6   0  24      337.64      373.49     21.54 o 
   7   0  24       31.70       24.17     14.64 o 
   8   0  24        2.77      -13.14     13.32 o 
   9   0  24        1.06        2.21     17.55 o 
 -11   1  24        0.04       19.85     23.73 o 
 -10   1  24       20.87       32.90     18.61 o 
  -9   1  24        0.81       18.26     17.64 o 
  -8   1  24       14.49       38.46     16.76 o 
  -7   1  24        8.50        0.79     17.38 o 
  -6   1  24       89.66      121.48     17.29 o 
  -5   1  24        0.08        0.62     12.61 o 
  -4   1  24       54.69       46.05     12.26 o 
  -3   1  24        2.87       -9.26     11.82 o 
  -2   1  24        0.02       -1.59     10.41 o 
  -1   1  24      344.03      332.79     17.39 o 
   0   1  24       97.33       33.65     11.47 o 
   1   1  24      162.61     1070.14     27.80 o 
   2   1  24      628.86      602.83     23.24 o 
   3   1  24        8.62        6.70     13.14 o 
   4   1  24        9.46       10.14     13.14 o 
   5   1  24      107.17       98.90     16.32 o 
   6   1  24       42.88       41.81     15.00 o 
   7   1  24        0.24       11.73     14.20 o 
   8   1  24        1.76      -15.08     15.08 o 
   9   1  24        1.79        3.26     17.99 o 
 -10   2  24       16.84       10.76     21.43 o 
  -9   2  24        9.61        5.82     19.58 o 
  -8   2  24        5.42       10.58     17.20 o 
  -7   2  24       27.64       26.46     16.67 o 
  -6   2  24       15.16       11.64     14.64 o 
  -5   2  24       13.84       25.49     13.32 o 
  -4   2  24       63.73       69.07     13.23 o 
  -3   2  24      109.48      121.05     13.59 o 
  -2   2  24      278.73      256.35     16.07 o 
  -1   2  24        8.72      -25.40     25.40 o 
   0   2  24      280.43      230.30     13.25 o 
   1   2  24       52.62      412.49     19.32 o 
   2   2  24        4.42       18.35     14.11 o 
   3   2  24       50.22       80.45     14.11 o 
   4   2  24       11.98       16.05     13.41 o 
   5   2  24        6.09       -4.15     13.85 o 
   6   2  24        0.03        0.00     14.11 o 
   7   2  24        0.11       -4.15     14.29 o 
   8   2  24        0.22      -12.52     14.38 o 
   9   2  24        0.06       16.85     17.11 o 
 -10   3  24        4.34      -10.58     18.43 o 
  -9   3  24        0.00      -10.58     17.82 o 
  -8   3  24      211.07      216.02     23.38 o 
  -7   3  24       56.92       71.10     16.76 o 
  -6   3  24       18.37       18.17     15.44 o 
  -5   3  24        0.72       -6.53     12.26 o 
  -4   3  24        1.77       15.61     11.91 o 
  -3   3  24       16.25        6.17     12.26 o 
  -2   3  24       42.98        9.44     13.94 o 
  -1   3  24        0.38      -15.44     15.44 o 
   0   3  24      327.48      357.73     78.79 o 
   1   3  24      505.83      915.09     28.44 o 
   2   3  24     1010.34      939.08     29.63 o 
   3   3  24        0.03        8.03     18.79 o 
   4   3  24       62.30       32.99     16.76 o 
   5   3  24       57.23       56.19     15.17 o 
   6   3  24        0.89        2.65     15.79 o 
   7   3  24        2.51       -7.67     14.20 o 
   8   3  24        0.70      -15.26     15.26 o 
   9   3  24        3.02       -6.00     17.46 o 
 -10   4  24        6.89      -19.14     19.14 o 
  -9   4  24        0.03       10.32     18.70 o 
  -8   4  24        6.85       17.90     17.82 o 
  -7   4  24        7.29        6.97     16.05 o 
  -6   4  24       69.75       74.01     16.94 o 
  -5   4  24        0.98       -5.56     12.17 o 
  -4   4  24        0.15       10.41     11.47 o 
  -3   4  24        5.02        7.85     12.26 o 
  -2   4  24       27.09        6.97     12.44 o 
  -1   4  24       49.01      -20.47     20.47 o 
   0   4  24      201.50      235.84     25.59 o 
   1   4  24        0.58       54.51     17.90 o 
   2   4  24      331.35      368.65     21.36 o 
   3   4  24      188.70      184.78     20.12 o 
   4   4  24        1.59       19.58     15.35 o 
   5   4  24        7.43       -3.09     13.76 o 
   6   4  24        0.02        5.56     14.91 o 
   7   4  24        1.27       -6.17     15.52 o 
   8   4  24        0.11        8.82     17.46 o 
  -9   5  24       29.87       42.25     20.82 o 
  -8   5  24       60.64       41.81     21.79 o 
  -7   5  24        9.33       11.91     17.82 o 
  -6   5  24        6.73       12.70     15.44 o 
  -5   5  24        1.72        0.00     14.91 o 
  -4   5  24       25.19       29.81     14.91 o 
  -3   5  24        3.72       -4.06     12.70 o 
  -2   5  24       11.15      -15.17     15.17 o 
  -1   5  24       15.42       -4.59     14.11 o 
   0   5  24       83.97      108.51     11.82 o 
   1   5  24      488.72      637.88     27.29 o 
   2   5  24      410.43      435.28     25.43 o 
   3   5  24       11.25      -10.85     17.46 o 
   4   5  24       48.15       32.90     18.17 o 
   5   5  24       16.00       25.58     16.23 o 
   6   5  24        1.02        3.00     18.35 o 
   7   5  24        3.33        8.56     19.23 o 
   8   5  24        0.12      -17.20     17.20 o 
  -8   6  24        1.38      -11.47     17.38 o 
  -7   6  24        0.78       -4.50     16.67 o 
  -6   6  24        0.63        9.08     16.58 o 
  -5   6  24       17.44       35.81     15.61 o 
  -4   6  24       96.12       96.87     15.70 o 
  -3   6  24       10.12       17.73     14.38 o 
  -2   6  24       24.09       19.41     15.97 o 
  -1   6  24       11.68       13.32     15.35 o 
   0   6  24        0.45        2.82     10.22 o 
   1   6  24       52.69       94.30     16.32 o 
   2   6  24      165.78      135.88     20.38 o 
   3   6  24        0.00       19.49     15.79 o 
   4   6  24        5.48       48.60     15.70 o 
   5   6  24        0.47       10.85     18.26 o 
   6   6  24       17.45       28.84     18.26 o 
   7   6  24        2.99       -4.94     17.55 o 
  -7   7  24       10.45       20.99     19.49 o 
  -6   7  24        4.88      -16.93     16.93 o 
  -5   7  24       11.11        7.41     17.20 o 
  -4   7  24        1.94       13.23     14.55 o 
  -3   7  24        0.30       22.84     14.55 o 
  -2   7  24        8.48       17.29     15.79 o 
  -1   7  24       47.87       56.19     19.41 o 
   0   7  24        1.38        7.61     43.62 o 
   1   7  24        0.01        6.62     15.52 o 
   2   7  24       57.82       35.64     18.97 o 
   3   7  24       14.09       16.85     18.70 o 
   4   7  24       27.72        2.03     21.35 o 
   5   7  24       10.01       15.17     19.32 o 
   6   7  24        5.62       -5.03     17.02 o 
  -6   8  24       10.40       39.43     20.11 o 
  -5   8  24        0.91       20.20     16.67 o 
  -4   8  24        5.65       17.38     16.23 o 
  -3   8  24        0.19        0.00     16.41 o 
  -2   8  24       13.94       12.70     17.73 o 
  -1   8  24        1.86       18.96     15.70 o 
   0   8  24        0.58       -4.33     19.76 o 
   1   8  24        2.48       -5.29     15.88 o 
   2   8  24        5.53       26.02     17.55 o 
   3   8  24        5.33      -19.23     19.23 o 
   4   8  24       85.79       80.28     25.05 o 
  -4   9  24        0.00      -18.17     19.32 o 
  -3   9  24        1.79        4.15     18.61 o 
  -2   9  24        1.30       19.14     16.93 o 
  -1   9  24        4.66       14.99     19.05 o 
   0   9  24       10.45        7.09     13.60 o 
   1   9  24        1.14       52.21     18.35 o 
   2   9  24       10.27       64.48     20.02 o 
 -10   1  25        0.36      -17.73     17.73 o 
  -9   1  25        4.83       -8.64     14.82 o 
  -8   1  25        1.59       -1.59     14.29 o 
  -7   1  25       24.01       40.49     16.05 o 
  -6   1  25        0.11      -12.17     13.94 o 
  -5   1  25       44.14       66.42     13.32 o 
  -4   1  25        0.35       10.76     11.20 o 
  -3   1  25      264.25      272.84     17.30 o 
  -2   1  25        0.62      -10.76     10.76 o 
  -1   1  25        0.79      -29.11     29.11 o 
   0   1  25       30.03      118.13     38.33 o 
   1   1  25     1141.55     1599.35     33.63 o 
   2   1  25      244.77      172.29     21.18 o 
   3   1  25      265.31      251.82     17.04 o 
   4   1  25       37.61       23.02     14.91 o 
   5   1  25      130.15      124.67     17.82 o 
   6   1  25        1.48      -10.67     13.67 o 
   7   1  25        9.55      -14.99     14.99 o 
   8   1  25        0.22       15.35     15.96 o 
   9   1  25        4.35       -0.97     16.41 o 
 -10   2  25        0.29       41.45     19.76 o 
  -9   2  25       25.54       36.87     19.05 o 
  -8   2  25        0.08       27.08     16.67 o 
  -7   2  25        1.33        0.00     14.11 o 
  -6   2  25        0.74      -12.52     12.52 o 
  -5   2  25        0.00       -1.94     12.00 o 
  -4   2  25       39.25       31.76     13.94 o 
  -3   2  25       29.75       29.90     12.53 o 
  -2   2  25        8.19      -14.99     14.99 o 
  -1   2  25      121.98      103.76     14.29 o 
   0   2  25        0.04      -57.42     57.42 o 
   1   2  25      505.14      793.73     25.70 o 
   2   2  25      132.47      141.53     17.21 o 
   3   2  25      141.66      121.76     17.38 o 
   4   2  25        1.37       27.43     12.17 o 
   5   2  25       42.13       30.08     15.70 o 
   6   2  25       60.97       28.67     17.11 o 
   7   2  25        1.55      -12.70     14.46 o 
   8   2  25       11.78       13.58     16.85 o 
   9   2  25        0.11       -2.03     17.20 o 
 -10   3  25        5.84       11.11     20.90 o 
  -9   3  25       94.33      149.88     20.20 o 
  -8   3  25        0.55        7.41     19.32 o 
  -7   3  25        0.45      -11.55     13.67 o 
  -6   3  25        8.84       17.91     13.85 o 
  -5   3  25       17.16       10.06     14.20 o 
  -4   3  25        6.96       12.88     12.17 o 
  -3   3  25        4.06       10.85     12.26 o 
  -2   3  25       84.92       35.55     17.47 o 
  -1   3  25        0.14      -12.70     12.70 o 
   0   3  25      140.28       28.57    115.32 o 
   1   3  25      636.01      934.73     31.37 o 
   2   3  25      621.93      634.35     28.27 o 
   3   3  25      137.22      134.20     18.53 o 
   4   3  25       26.82       17.46     15.08 o 
   5   3  25        2.81       18.17     13.41 o 
   6   3  25        8.27        7.23     14.91 o 
   7   3  25        0.10      -15.35     15.35 o 
   8   3  25        7.05       14.11     17.64 o 
  -9   4  25       10.08       20.02     19.67 o 
  -8   4  25        8.68       14.47     17.46 o 
  -7   4  25        3.73        9.79     15.96 o 
  -6   4  25        8.23       21.26     15.08 o 
  -5   4  25       29.85       25.14     14.38 o 
  -4   4  25        1.94        4.32     13.23 o 
  -3   4  25        9.34        2.73     14.11 o 
  -2   4  25       41.14       14.38     14.29 o 
  -1   4  25       13.64      -12.61     14.64 o 
   0   4  25       64.97      -24.17     24.17 o 
   1   4  25        4.70        5.29     17.29 o 
   2   4  25        4.47        6.17     16.41 o 
   3   4  25       84.29       90.16     18.44 o 
   4   4  25       41.23       25.76     17.20 o 
   5   4  25        0.23        3.53     15.44 o 
   6   4  25        5.33       -3.35     14.55 o 
   7   4  25        9.94        6.26     17.99 o 
   8   4  25        2.16       -1.94     15.61 o 
  -9   5  25       16.93       39.78     21.61 o 
  -8   5  25       65.17       48.78     21.52 o 
  -7   5  25       72.47      114.41     19.85 o 
  -6   5  25        8.81       -1.59     15.52 o 
  -5   5  25        2.11      -14.11     14.11 o 
  -4   5  25        0.09        1.50     13.23 o 
  -3   5  25       11.15       33.69     13.14 o 
  -2   5  25       24.56       -5.56     16.58 o 
  -1   5  25       21.36      -17.73     17.73 o 
   0   5  25        4.53       -5.18     12.47 o 
   1   5  25      284.73      305.83     24.45 o 
   2   5  25        5.18      -19.76     19.76 o 
   3   5  25       62.43       47.11     17.64 o 
   4   5  25       28.85       13.85     18.70 o 
   5   5  25       21.72       16.85     16.58 o 
   6   5  25        4.34       -5.38     16.14 o 
   7   5  25        4.96       -2.91     16.58 o 
  -8   6  25        1.02      -17.38     17.38 o 
  -7   6  25       12.08       23.02     18.79 o 
  -6   6  25        1.87        6.53     17.55 o 
  -5   6  25        0.13        9.61     16.32 o 
  -4   6  25       12.14        3.35     15.61 o 
  -3   6  25       12.71       -3.09     15.61 o 
  -2   6  25       23.04       18.52     16.05 o 
  -1   6  25        2.11       -4.50     15.96 o 
   0   6  25       42.56       49.95     19.27 o 
   1   6  25       14.00        6.17     15.79 o 
   2   6  25        0.32        3.26     17.90 o 
   3   6  25      125.47      166.22     20.64 o 
   4   6  25        0.63       31.05     16.32 o 
   5   6  25        0.56      -16.14     17.29 o 
   6   6  25        0.02        7.59     17.73 o 
  -7   7  25        1.85       10.76     19.40 o 
  -6   7  25        1.16       31.13     16.93 o 
  -5   7  25       21.52       35.11     16.67 o 
  -4   7  25        3.47       34.40     15.52 o 
  -3   7  25        4.75      -14.91     14.91 o 
  -2   7  25       26.69       40.75     16.85 o 
  -1   7  25      204.33      218.57     22.06 o 
   0   7  25       58.30       37.71     12.41 o 
   1   7  25        0.00       11.82     15.96 o 
   2   7  25        1.34       -3.44     17.11 o 
   3   7  25       91.41       83.19     20.73 o 
   4   7  25       62.50       65.72     20.20 o 
   5   7  25        6.11       14.29     19.23 o 
  -5   8  25        3.39       34.13     17.99 o 
  -4   8  25        0.13        3.00     18.08 o 
  -3   8  25        0.32      -16.93     16.93 o 
  -2   8  25       10.97        5.64     18.43 o 
  -1   8  25       13.61       13.94     18.35 o 
   0   8  25        4.64      -12.13     13.53 o 
   1   8  25        2.08       17.64     16.85 o 
   2   8  25        5.93       42.25     17.20 o 
   3   8  25       39.15       13.76     21.96 o 
   4   8  25       30.19       66.60     21.87 o 
  -3   9  25        1.11        8.38     18.96 o 
  -2   9  25        6.70       20.64     18.96 o 
  -1   9  25       16.89        2.03     20.55 o 
   0   9  25        0.29       18.49     14.19 o 
   1   9  25        4.15       17.38     21.17 o 
 -10   0  26       14.16       30.87     18.43 o 
  -9   0  26        2.03        6.00     17.02 o 
  -8   0  26        1.62       -7.23     14.73 o 
  -7   0  26        0.70       -3.00     13.85 o 
  -6   0  26       23.46       -1.41     14.38 o 
  -5   0  26       53.72       67.75     13.94 o 
  -4   0  26      584.12      525.11     23.94 o 
  -3   0  26       93.76      135.07     15.17 o 
  -2   0  26      385.10      372.54     19.34 o 
  -1   0  26        0.58       -2.82     12.35 o 
   0   0  26      591.43      540.59     15.99 o 
   1   0  26      136.16      152.38     15.88 o 
   2   0  26     1252.54     1131.34     31.95 o 
   3   0  26      179.34      145.60     17.56 o 
   4   0  26       15.05       29.28     12.35 o 
   5   0  26       36.29       50.19     14.73 o 
   6   0  26        1.95      -14.29     14.29 o 
   7   0  26        6.74       -6.00     13.67 o 
   8   0  26        6.48      -12.08     15.52 o 
   9   0  26        9.43        9.17     18.88 o 
 -10   1  26        6.61      -16.32     17.46 o 
  -9   1  26        1.69        3.00     15.88 o 
  -8   1  26       18.66       59.45     14.82 o 
  -7   1  26        2.29       25.75     15.17 o 
  -6   1  26       74.30       75.34     16.94 o 
  -5   1  26        0.08       19.67     12.88 o 
  -4   1  26       60.49       59.72     11.91 o 
  -3   1  26        4.89      -13.67     13.67 o 
  -2   1  26       43.80       39.70     13.23 o 
  -1   1  26      121.75      125.38     16.32 o 
   0   1  26      308.95      594.46     73.71 o 
   1   1  26      630.62     1366.13     34.11 o 
   2   1  26      212.50      181.54     19.68 o 
   3   1  26       82.30       97.66     16.14 o 
   4   1  26       64.76       45.61     15.00 o 
   5   1  26       26.26      -11.03     14.55 o 
   6   1  26        0.92       11.38     14.20 o 
   7   1  26       19.24       34.49     15.70 o 
   8   1  26        8.31      -16.23     16.23 o 
   9   1  26        0.75       20.73     18.52 o 
 -10   2  26        1.08       17.82     19.76 o 
  -9   2  26        0.05        9.17     17.64 o 
  -8   2  26       22.33       17.55     17.02 o 
  -7   2  26        1.70       -0.79     14.20 o 
  -6   2  26       77.73       94.66     16.06 o 
  -5   2  26        3.31       21.52     12.79 o 
  -4   2  26        5.09       -6.35     12.44 o 
  -3   2  26        4.10      -13.49     13.49 o 
  -2   2  26      119.97       87.88     16.32 o 
  -1   2  26        2.60      -19.32     19.32 o 
   0   2  26      723.79      750.24     18.73 o 
   1   2  26      374.55      934.76     32.58 o 
   2   2  26      166.57      178.16     20.03 o 
   3   2  26        1.93       21.87     14.20 o 
   4   2  26       39.80       18.70     15.00 o 
   5   2  26        4.25      -13.23     13.23 o 
   6   2  26       38.41       59.10     16.14 o 
   7   2  26        0.68       12.70     16.14 o 
   8   2  26        3.71       -1.94     14.82 o 
 -10   3  26        4.40       19.32     18.79 o 
  -9   3  26       18.82       65.54     19.49 o 
  -8   3  26       95.44      107.36     21.17 o 
  -7   3  26        1.71       -9.53     14.73 o 
  -6   3  26        0.07      -14.29     14.29 o 
  -5   3  26        3.16       14.20     13.94 o 
  -4   3  26       15.36       -9.35     13.05 o 
  -3   3  26        0.03       -1.94     12.44 o 
  -2   3  26      142.59       96.62     16.94 o 
  -1   3  26        1.22      -18.08     18.08 o 
   0   3  26      520.16      655.65     57.41 o 
   1   3  26      254.73      792.76     28.60 o 
   2   3  26      107.10      105.96     19.94 o 
   3   3  26       58.91       45.17     16.32 o 
   4   3  26        3.81      -11.64     13.76 o 
   5   3  26       51.47       20.46     15.17 o 
   6   3  26        1.26        1.85     15.35 o 
   7   3  26        3.51       38.63     16.23 o 
   8   3  26        8.00       -9.79     16.05 o 
  -9   4  26        4.23       -7.67     18.52 o 
  -8   4  26        2.77       -5.38     16.85 o 
  -7   4  26       19.70       86.53     15.44 o 
  -6   4  26       28.42       32.81     16.85 o 
  -5   4  26       10.60       20.46     13.41 o 
  -4   4  26       62.33       72.60     14.20 o 
  -3   4  26        1.64       11.29     13.67 o 
  -2   4  26       39.73       28.58     15.44 o 
  -1   4  26        0.63      -16.76     16.76 o 
   0   4  26       26.96       34.50     39.52 o 
   1   4  26        7.17        4.15     16.76 o 
   2   4  26       92.36       86.54     17.03 o 
   3   4  26       11.18       17.55     16.67 o 
   4   4  26        4.14       32.37     14.99 o 
   5   4  26        6.97        2.73     17.29 o 
   6   4  26       19.34       27.43     16.41 o 
   7   4  26        3.90       31.93     16.93 o 
   8   4  26        7.28        6.97     18.61 o 
  -9   5  26        0.76       -8.11     19.14 o 
  -8   5  26       14.97       20.82     19.93 o 
  -7   5  26        2.51        3.88     17.55 o 
  -6   5  26       39.27       59.81     15.97 o 
  -5   5  26        0.56      -14.73     14.73 o 
  -4   5  26        1.47        3.18     13.14 o 
  -3   5  26        9.20       15.17     14.99 o 
  -2   5  26       73.90       75.60     17.56 o 
  -1   5  26      163.60      119.83     19.32 o 
   0   5  26       44.12      123.91     30.79 o 
   1   5  26        9.58       41.98     19.67 o 
   2   5  26      225.16      188.32     22.24 o 
   3   5  26       47.36       45.16     15.70 o 
   4   5  26       51.27       32.02     18.08 o 
   5   5  26        0.04       -7.76     16.49 o 
   6   5  26       35.73       46.75     18.08 o 
   7   5  26        0.28       -8.91     17.55 o 
  -8   6  26        0.37        4.41     20.99 o 
  -7   6  26        7.38       16.32     18.17 o 
  -6   6  26        1.44       -4.50     16.23 o 
  -5   6  26        0.06        5.38     15.08 o 
  -4   6  26       12.01       12.00     15.61 o 
  -3   6  26        0.32       19.67     14.91 o 
  -2   6  26       50.49       28.76     17.64 o 
  -1   6  26       35.98       39.52     17.47 o 
   0   6  26        3.74       -3.12     11.26 o 
   1   6  26        2.96      -16.14     16.14 o 
   2   6  26       85.21       86.01     18.97 o 
   3   6  26       16.02        9.79     19.49 o 
   4   6  26       53.06       64.57     19.58 o 
   5   6  26       10.45       29.02     17.20 o 
   6   6  26        0.01       11.11     18.79 o 
  -7   7  26        0.01      -18.08     18.08 o 
  -6   7  26        1.49        0.00     16.14 o 
  -5   7  26        0.29        3.88     17.29 o 
  -4   7  26        4.43       11.11     17.02 o 
  -3   7  26       12.55       10.76     17.11 o 
  -2   7  26       21.00       16.58     17.20 o 
  -1   7  26        6.64       16.49     19.23 o 
   0   7  26        6.47       -6.44     17.86 o 
   1   7  26        5.24        8.73     17.02 o 
   2   7  26       11.06       38.37     17.02 o 
   3   7  26       10.81      -19.05     19.05 o 
   4   7  26        9.49        4.23     19.32 o 
   5   7  26        3.41       -9.97     17.90 o 
  -5   8  26        0.19      -17.90     17.90 o 
  -4   8  26        9.02       -1.94     18.26 o 
  -3   8  26       11.31       28.40     16.93 o 
  -2   8  26        9.22      -18.08     18.08 o 
  -1   8  26       22.53       10.50     19.76 o 
   0   8  26       57.77       93.44     17.25 o 
   1   8  26       10.08       26.64     18.88 o 
   2   8  26       19.70       33.16     20.55 o 
   3   8  26        3.57       12.88     20.20 o 
  -1   9  26        0.00        5.29     18.87 o 
   0   9  26        8.20       22.34     14.59 o 
 -10   1  27        0.11      -12.79     16.76 o 
  -9   1  27        4.05       14.38     17.99 o 
  -8   1  27        0.05       12.17     16.85 o 
  -7   1  27       31.36       58.13     16.41 o 
  -6   1  27        1.87      -13.85     13.85 o 
  -5   1  27       42.65       29.11     14.11 o 
  -4   1  27       10.24        6.79     13.41 o 
  -3   1  27      199.63      180.12     18.00 o 
  -2   1  27       99.85       89.90     15.53 o 
  -1   1  27        6.72      -22.32     22.32 o 
   0   1  27      587.20      473.42    191.14 o 
   1   1  27      187.31      594.60     24.62 o 
   2   1  27      157.94      145.68     20.29 o 
   3   1  27        5.17      -14.02     14.02 o 
   4   1  27      106.34      101.37     16.32 o 
   5   1  27       27.42       -3.79     13.32 o 
   6   1  27       25.36        6.26     16.23 o 
   7   1  27        0.74       -5.29     14.82 o 
   8   1  27        7.34       30.16     17.64 o 
 -10   2  27        0.43       13.58     17.82 o 
  -9   2  27        7.98       22.84     19.14 o 
  -8   2  27        2.42       28.40     14.82 o 
  -7   2  27        2.20       -5.56     13.67 o 
  -6   2  27        2.61       15.96     14.20 o 
  -5   2  27      151.69      159.17     17.74 o 
  -4   2  27       33.79       42.60     14.20 o 
  -3   2  27       26.62       -3.18     15.17 o 
  -2   2  27      269.07      176.62     20.04 o 
  -1   2  27        0.33      -29.28     29.28 o 
   0   2  27      130.85      360.22     18.53 o 
   1   2  27      523.46      702.90     29.85 o 
   2   2  27      316.71      311.34     20.30 o 
   3   2  27       93.36       49.76     15.97 o 
   4   2  27       37.24       61.83     15.61 o 
   5   2  27        5.06      -13.23     14.38 o 
   6   2  27        0.40        5.56     15.52 o 
   7   2  27        7.74      -14.99     14.99 o 
   8   2  27        0.32       18.70     16.85 o 
  -9   3  27       25.57        7.41     22.40 o 
  -8   3  27        1.45       16.58     19.05 o 
  -7   3  27        9.92       24.17     16.32 o 
  -6   3  27        4.66       -0.79     14.64 o 
  -5   3  27       12.52       18.52     14.02 o 
  -4   3  27        5.72       27.61     14.02 o 
  -3   3  27       87.85       74.02     15.44 o 
  -2   3  27        4.88      -16.23     16.23 o 
  -1   3  27      106.87      -23.47     23.47 o 
   0   3  27      676.65      870.37     48.82 o 
   1   3  27      404.94      547.16     26.22 o 
   2   3  27        8.18      -13.67     16.41 o 
   3   3  27        7.98      -10.76     14.73 o 
   4   3  27       10.55        4.06     15.17 o 
   5   3  27       35.70       48.43     14.47 o 
   6   3  27        4.09       -4.32     13.85 o 
   7   3  27        6.76      -14.82     14.99 o 
   8   3  27       10.49       26.20     19.05 o 
  -9   4  27       11.91       11.03     20.64 o 
  -8   4  27        1.76      -12.79     16.85 o 
  -7   4  27        4.86      -14.55     15.44 o 
  -6   4  27        2.22        9.53     14.64 o 
  -5   4  27        5.28       13.76     14.46 o 
  -4   4  27        3.39       -7.32     13.85 o 
  -3   4  27      128.89      111.96     16.94 o 
  -2   4  27       15.22      -17.46     17.46 o 
  -1   4  27      115.98       73.49     17.65 o 
   0   4  27      178.37      170.40     14.10 o 
   1   4  27       18.65       67.04     17.91 o 
   2   4  27        0.08        2.21     15.26 o 
   3   4  27      225.16      251.15     21.00 o 
   4   4  27       21.42       31.67     16.49 o 
   5   4  27        3.34        5.56     16.67 o 
   6   4  27       28.46       -7.23     17.99 o 
   7   4  27        0.05      -10.58     16.05 o 
  -8   5  27        4.91       -1.94     17.02 o 
  -7   5  27        5.51        1.94     17.90 o 
  -6   5  27        8.02        8.29     17.46 o 
  -5   5  27        2.22        0.88     15.52 o 
  -4   5  27        3.03      -14.46     14.46 o 
  -3   5  27       66.73       56.37     15.08 o 
  -2   5  27       24.82      -23.20     23.20 o 
  -1   5  27        3.41      -22.67     22.67 o 
   0   5  27      177.21      151.13     15.67 o 
   1   5  27      105.03      143.54     18.61 o 
   2   5  27       15.60       25.40     16.67 o 
   3   5  27       69.36       78.60     17.73 o 
   4   5  27        0.02        0.88     16.67 o 
   5   5  27        2.16       30.61     17.82 o 
   6   5  27        2.86        6.44     19.58 o 
   7   5  27        1.92      -12.17     16.67 o 
  -7   6  27       19.26       30.34     18.26 o 
  -6   6  27        1.10      -10.94     15.35 o 
  -5   6  27        2.79       -3.53     14.73 o 
  -4   6  27        4.30       32.55     15.44 o 
  -3   6  27       26.53       31.31     16.23 o 
  -2   6  27        1.87      -17.64     17.64 o 
  -1   6  27       79.78       85.92     18.70 o 
   0   6  27        0.38        8.71     10.96 o 
   1   6  27        0.35      -16.85     16.85 o 
   2   6  27        8.53       28.31     16.93 o 
   3   6  27       23.84       45.78     17.73 o 
   4   6  27       38.32        9.88     19.76 o 
   5   6  27        7.71        1.06     19.14 o 
   6   6  27        0.11       -8.03     17.55 o 
  -6   7  27        1.27        2.12     17.20 o 
  -5   7  27        3.55       -8.47     17.38 o 
  -4   7  27        9.67       31.49     16.41 o 
  -3   7  27       13.12       36.78     17.99 o 
  -2   7  27       49.67       42.34     17.91 o 
  -1   7  27       80.44       55.49     20.73 o 
   0   7  27       21.64       13.54     12.78 o 
   1   7  27        2.78        5.38     17.02 o 
   2   7  27        6.17        0.00     16.85 o 
   3   7  27        7.27       38.90     17.02 o 
   4   7  27        1.84       19.32     18.43 o 
  -4   8  27        0.25        8.29     17.99 o 
  -3   8  27        0.18        5.03     19.05 o 
  -2   8  27        0.04        0.00     16.76 o 
  -1   8  27        2.52        6.88     17.55 o 
   0   8  27        4.43        3.55     14.02 o 
   1   8  27        3.72       -3.88     17.38 o 
   2   8  27        2.80        3.09     18.43 o 
   3   8  27        2.54       10.94     19.85 o 
 -10   0  28        3.57      -17.29     17.29 o 
  -9   0  28        1.59      -16.32     16.32 o 
  -8   0  28       21.36        4.85     18.17 o 
  -7   0  28       16.82       24.61     14.99 o 
  -6   0  28        7.47      -14.55     14.55 o 
  -5   0  28        1.54        9.00     13.41 o 
  -4   0  28       21.36       35.90     16.05 o 
  -3   0  28      111.33      111.61     16.50 o 
  -2   0  28      340.72      385.71     21.81 o 
  -1   0  28      149.66      145.68     15.88 o 
   0   0  28        7.71      -12.57     12.57 o 
   1   0  28     1208.90     1209.99     33.45 o 
   2   0  28     1009.26      935.03     31.39 o 
   3   0  28        0.62       -6.88     12.79 o 
   4   0  28        7.72       -5.12     13.41 o 
   5   0  28       79.59       89.01     16.41 o 
   6   0  28       18.89       44.01     17.38 o 
   7   0  28        0.98       20.02     16.49 o 
   8   0  28        0.04        0.00     15.61 o 
 -10   1  28        0.02       37.75     18.26 o 
  -9   1  28        0.68      -17.02     17.02 o 
  -8   1  28        7.63       30.69     16.67 o 
  -7   1  28        3.57      -13.58     14.55 o 
  -6   1  28       76.60       63.34     17.47 o 
  -5   1  28       10.44       20.37     15.61 o 
  -4   1  28        8.04       28.40     13.94 o 
  -3   1  28       73.54       46.40     17.38 o 
  -2   1  28       92.91       31.14     17.64 o 
  -1   1  28       70.95      -20.11     20.11 o 
   0   1  28      498.65      744.11     41.78 o 
   1   1  28        0.91      137.50     19.67 o 
   2   1  28       32.22       57.51     18.35 o 
   3   1  28        0.23      -13.94     13.94 o 
   4   1  28       79.57       82.48     16.23 o 
   5   1  28        3.22      -13.41     14.38 o 
   6   1  28       22.19       17.64     15.97 o 
   7   1  28        1.59       23.28     15.26 o 
   8   1  28       10.84       11.03     17.46 o 
  -9   2  28        0.12      -18.17     18.17 o 
  -8   2  28        0.22       -8.73     15.52 o 
  -7   2  28        2.22        8.03     16.58 o 
  -6   2  28        0.72       -1.50     13.94 o 
  -5   2  28        3.53       16.14     14.29 o 
  -4   2  28        8.20       22.49     14.64 o 
  -3   2  28       36.84       36.52     18.79 o 
  -2   2  28       38.32      -19.49     19.49 o 
  -1   2  28      416.71      436.73     23.40 o 
   0   2  28       59.02      148.38     62.15 o 
   1   2  28        3.73      595.71     31.84 o 
   2   2  28       56.25       89.18     18.35 o 
   3   2  28       13.62       17.73     14.47 o 
   4   2  28        0.08      -14.64     14.64 o 
   5   2  28       18.04       15.70     14.29 o 
   6   2  28        7.52       10.50     16.76 o 
   7   2  28       22.95       25.93     17.99 o 
   8   2  28        4.33       -2.03     16.05 o 
  -9   3  28        3.10        8.73     19.93 o 
  -8   3  28       28.37       22.93     18.79 o 
  -7   3  28        0.19       12.88     17.20 o 
  -6   3  28       18.60       -7.94     15.35 o 
  -5   3  28        9.32       24.70     12.88 o 
  -4   3  28      119.47       77.64     17.03 o 
  -3   3  28       68.05       56.11     16.67 o 
  -2   3  28       26.36        6.97     17.46 o 
  -1   3  28      153.12      -27.35     27.35 o 
   0   3  28      200.99      450.48     58.33 o 
   1   3  28        2.51      287.36     22.58 o 
   2   3  28      161.40      162.35     17.82 o 
   3   3  28        6.41       16.93     14.55 o 
   4   3  28       71.51       53.37     17.11 o 
   5   3  28        0.12        7.23     15.26 o 
   6   3  28        5.74        4.94     16.14 o 
   7   3  28        0.35      -16.76     16.76 o 
  -9   4  28        2.99        9.00     20.82 o 
  -8   4  28       25.36       31.14     20.20 o 
  -7   4  28        0.96      -16.05     16.05 o 
  -6   4  28       14.85       41.90     16.05 o 
  -5   4  28        6.83        5.91     15.61 o 
  -4   4  28        6.04       12.70     14.73 o 
  -3   4  28       42.63       37.22     15.61 o 
  -2   4  28      109.42       41.91     20.29 o 
  -1   4  28       31.06      -25.67     25.67 o 
   0   4  28        0.09      -50.76     50.76 o 
   1   4  28      135.89      108.35     18.53 o 
   2   4  28       74.21       51.61     17.11 o 
   3   4  28        1.17       42.25     15.61 o 
   4   4  28       16.75       12.35     14.99 o 
   5   4  28        8.08        0.97     16.23 o 
   6   4  28       15.71       36.16     17.64 o 
   7   4  28        6.11      -15.88     17.29 o 
  -8   5  28        1.48       21.70     20.55 o 
  -7   5  28        2.03        7.06     17.20 o 
  -6   5  28        4.35       30.16     16.58 o 
  -5   5  28       18.31        6.17     15.52 o 
  -4   5  28        0.04       -1.59     13.94 o 
  -3   5  28       12.45        0.00     15.44 o 
  -2   5  28      247.98      262.99     20.74 o 
  -1   5  28      162.14      177.70     19.32 o 
   0   5  28        5.02      -15.97     15.97 o 
   1   5  28       11.82       34.84     17.38 o 
   2   5  28       32.70       48.51     16.94 o 
   3   5  28       13.89       -9.97     16.76 o 
   4   5  28        1.04      -16.41     16.41 o 
   5   5  28        8.26      -16.14     16.14 o 
   6   5  28        1.72       -9.79     17.29 o 
  -7   6  28        0.01      -12.88     18.70 o 
  -6   6  28        1.52      -18.17     18.17 o 
  -5   6  28        1.84       -8.03     16.23 o 
  -4   6  28       12.46      -16.85     16.85 o 
  -3   6  28        1.78       -0.79     14.99 o 
  -2   6  28       69.12       82.83     19.85 o 
  -1   6  28       21.44      -18.88     18.88 o 
   0   6  28        0.04        6.47     12.29 o 
   1   6  28        0.77      -10.85     16.67 o 
   2   6  28       12.19       -2.56     17.02 o 
   3   6  28        0.37       -0.88     16.41 o 
   4   6  28        4.62      -14.91     18.79 o 
   5   6  28        3.26       15.17     18.52 o 
  -6   7  28        0.36      -10.05     17.82 o 
  -5   7  28        0.19      -18.26     18.26 o 
  -4   7  28        1.28        3.88     17.29 o 
  -3   7  28       14.85       20.82     17.02 o 
  -2   7  28        0.50      -17.90     17.90 o 
  -1   7  28       48.54       24.88     19.67 o 
   0   7  28        0.06      -12.87     12.87 o 
   1   7  28        4.49      -11.82     15.96 o 
   2   7  28        0.12      -19.05     19.05 o 
   3   7  28       22.79        5.12     19.85 o 
   4   7  28        0.16        6.62     18.96 o 
  -4   8  28        0.28      -17.46     17.46 o 
  -3   8  28        0.00       -4.94     18.52 o 
  -2   8  28       39.88       65.10     19.05 o 
  -1   8  28        2.28        9.08     18.08 o 
   0   8  28       11.41       40.26     13.15 o 
   1   8  28       17.97       16.05     18.52 o 
   2   8  28        9.73       29.37     19.85 o 
  -9   1  29        3.16      -14.29     16.85 o 
  -8   1  29        3.03       -2.65     15.26 o 
  -7   1  29        1.87      -15.35     15.35 o 
  -6   1  29       26.67       17.64     17.38 o 
  -5   1  29        2.94       23.46     15.44 o 
  -4   1  29      122.05      139.31     17.38 o 
  -3   1  29      335.49      369.88     23.13 o 
  -2   1  29       38.60       -9.26     17.91 o 
  -1   1  29       87.95      -21.26     21.26 o 
   0   1  29        1.41      202.49     45.86 o 
   1   1  29       28.98       62.63     17.38 o 
   2   1  29       14.63        0.00     15.88 o 
   3   1  29       20.36       40.57     14.99 o 
   4   1  29       66.12       36.26     16.14 o 
   5   1  29        1.70       -8.20     14.38 o 
   6   1  29        0.05      -11.38     15.52 o 
   7   1  29        1.23        0.00     16.49 o 
  -9   2  29        5.98       10.85     19.14 o 
  -8   2  29        4.70      -17.11     17.38 o 
  -7   2  29        0.74        0.00     16.05 o 
  -6   2  29        9.03        2.56     15.96 o 
  -5   2  29        5.60        5.56     14.55 o 
  -4   2  29       71.57       93.42     17.38 o 
  -3   2  29      628.81      648.78     27.56 o 
  -2   2  29        8.91      -20.37     20.37 o 
  -1   2  29       21.79      -42.07     42.07 o 
   0   2  29      493.83      537.60     20.48 o 
   1   2  29      543.40      571.27     27.73 o 
   2   2  29      155.94      177.18     19.59 o 
   3   2  29       87.03       42.35     16.59 o 
   4   2  29        0.00       -3.88     14.11 o 
   5   2  29        9.91       11.73     16.49 o 
   6   2  29        2.31       21.52     15.35 o 
   7   2  29        0.01      -12.44     16.05 o 
  -9   3  29       22.68       28.84     20.99 o 
  -8   3  29        1.73       11.29     17.20 o 
  -7   3  29        0.06       -6.09     13.58 o 
  -6   3  29        0.39        1.76     14.55 o 
  -5   3  29       18.42        1.68     15.17 o 
  -4   3  29        0.16      -13.41     15.79 o 
  -3   3  29      104.09       78.43     17.20 o 
  -2   3  29       58.92       17.38     19.05 o 
  -1   3  29      263.87      357.54     21.89 o 
   0   3  29       22.36      -21.74     21.74 o 
   1   3  29       96.25       93.69     20.20 o 
   2   3  29       96.79      103.40     18.53 o 
   3   3  29        1.67        9.61     14.73 o 
   4   3  29        1.54        5.20     15.79 o 
   5   3  29        4.46       -7.76     15.44 o 
   6   3  29        0.79       17.20     16.67 o 
   7   3  29        0.62        9.88     18.96 o 
  -8   4  29        0.07       22.31     17.90 o 
  -7   4  29        5.48       14.82     16.49 o 
  -6   4  29       11.14      -16.05     16.05 o 
  -5   4  29       49.87       45.78     17.29 o 
  -4   4  29       25.95       22.14     15.26 o 
  -3   4  29       19.46       25.93     14.99 o 
  -2   4  29       41.43      -19.94     19.94 o 
  -1   4  29      282.79      204.85     26.65 o 
   0   4  29      125.92      138.88     21.88 o 
   1   4  29        3.31       53.19     17.99 o 
   2   4  29        0.38       14.38     14.29 o 
   3   4  29        8.55        0.00     15.61 o 
   4   4  29       18.00       46.31     16.58 o 
   5   4  29        4.13       10.76     16.67 o 
   6   4  29       14.60        6.35     18.79 o 
  -8   5  29        0.27      -19.05     19.05 o 
  -7   5  29        0.76        1.06     18.70 o 
  -6   5  29        0.03      -15.96     15.96 o 
  -5   5  29        6.66       -2.56     15.35 o 
  -4   5  29        9.05       34.05     14.99 o 
  -3   5  29       11.10       20.11     14.64 o 
  -2   5  29        3.59      -20.29     20.29 o 
  -1   5  29        6.49      -21.61     21.61 o 
   0   5  29      103.84       70.16     13.13 o 
   1   5  29       12.21       11.47     16.23 o 
   2   5  29       21.79      -17.38     17.82 o 
   3   5  29        0.04       -1.76     14.38 o 
   4   5  29       14.85       41.63     16.14 o 
   5   5  29        1.48      -16.49     16.49 o 
   6   5  29        2.37       -0.97     16.14 o 
  -7   6  29        5.22       -4.06     17.73 o 
  -6   6  29        1.65       32.99     15.88 o 
  -5   6  29        0.95       -0.88     14.99 o 
  -4   6  29        2.81      -16.23     16.23 o 
  -3   6  29        0.21      -11.29     15.70 o 
  -2   6  29       48.08       53.01     18.52 o 
  -1   6  29        5.97        3.53     17.82 o 
   0   6  29       48.50       61.89     14.60 o 
   1   6  29       11.62       58.92     16.58 o 
   2   6  29       27.03       43.75     17.99 o 
   3   6  29        0.00      -11.91     16.93 o 
   4   6  29        4.19      -17.20     17.20 o 
   5   6  29        0.85       13.32     19.49 o 
  -5   7  29        1.26       -8.91     18.26 o 
  -4   7  29        3.31      -10.58     17.46 o 
  -3   7  29       35.15      -14.02     18.61 o 
  -2   7  29       36.16       13.41     19.58 o 
  -1   7  29        0.13       18.08     18.70 o 
   0   7  29       11.79       -0.31     13.10 o 
   1   7  29        0.22        3.79     17.20 o 
   2   7  29       25.52       25.67     18.79 o 
   3   7  29        0.02        8.38     17.82 o 
  -2   8  29       12.47       11.47     19.49 o 
  -1   8  29        0.66       29.11     19.67 o 
   0   8  29        3.55       13.45     13.69 o 
   1   8  29        0.02       44.36     19.40 o 
  -9   0  30        0.12      -12.61     16.76 o 
  -8   0  30        0.75       -9.00     15.70 o 
  -7   0  30        3.75      -11.03     15.79 o 
  -6   0  30        0.12        9.53     16.23 o 
  -5   0  30       10.90       17.73     15.35 o 
  -4   0  30      129.02      124.84     20.38 o 
  -3   0  30      203.32      166.26     18.88 o 
  -2   0  30        4.89      -10.94     14.55 o 
  -1   0  30      111.97      179.10     18.17 o 
   0   0  30     1069.04     1070.33     23.23 o 
   1   0  30      592.58      524.70     28.18 o 
   2   0  30       61.12       48.16     17.38 o 
   3   0  30       36.30       17.11     16.49 o 
   4   0  30        2.32      -12.70     14.38 o 
   5   0  30        0.02       17.02     14.91 o 
   6   0  30        2.57        9.79     14.99 o 
   7   0  30        4.61      -17.46     17.46 o 
  -9   1  30        0.85      -16.85     16.85 o 
  -8   1  30        7.15        9.08     17.38 o 
  -7   1  30        4.83        6.53     16.23 o 
  -6   1  30        0.13      -13.58     14.29 o 
  -5   1  30        9.86       -7.59     15.17 o 
  -4   1  30      130.09       88.85     20.91 o 
  -3   1  30        0.32      -18.35     18.35 o 
  -2   1  30        6.85      -17.64     17.64 o 
  -1   1  30       47.79      -20.73     20.73 o 
   0   1  30       66.72       31.29     13.47 o 
   1   1  30        0.24       15.08     18.87 o 
   2   1  30       46.07       81.33     15.88 o 
   3   1  30      130.88      164.46     17.56 o 
   4   1  30        0.39        3.35     14.73 o 
   5   1  30        0.05      -14.82     14.82 o 
   6   1  30        7.11       32.55     14.99 o 
   7   1  30        2.41       -0.97     17.64 o 
  -9   2  30        0.50        6.70     18.26 o 
  -8   2  30        0.02        8.20     17.29 o 
  -7   2  30        0.08       33.16     14.64 o 
  -6   2  30        0.30        4.41     15.96 o 
  -5   2  30        4.59        7.41     15.35 o 
  -4   2  30        2.48      -12.61     16.76 o 
  -3   2  30       63.29      -23.02     23.02 o 
  -2   2  30      250.80      227.88     21.36 o 
  -1   2  30      302.02      261.54     24.45 o 
   0   2  30       29.60       19.74     76.92 o 
   1   2  30      104.20      541.69     27.00 o 
   2   2  30        5.86       61.74     17.02 o 
   3   2  30        0.21       26.37     14.82 o 
   4   2  30       13.42        6.88     15.17 o 
   5   2  30        0.20       19.49     13.58 o 
   6   2  30        3.74      -17.11     17.11 o 
   7   2  30        2.43      -17.73     17.73 o 
  -8   3  30        1.44       33.60     16.76 o 
  -7   3  30        0.37       34.13     15.96 o 
  -6   3  30       10.65        5.47     16.05 o 
  -5   3  30        7.75       19.67     14.91 o 
  -4   3  30      247.86      261.76     20.56 o 
  -3   3  30       32.01        7.76     17.55 o 
  -2   3  30       47.94      -16.85     18.79 o 
  -1   3  30        0.66      -28.14     28.14 o 
   0   3  30        0.58        8.84     12.40 o 
   1   3  30       70.71      130.38     18.70 o 
   2   3  30       49.87       67.22     16.58 o 
   3   3  30       24.70       20.73     15.70 o 
   4   3  30        8.75       25.75     15.26 o 
   5   3  30        0.16       -7.14     14.55 o 
   6   3  30        3.43        7.32     18.08 o 
   7   3  30       28.77       44.10     21.70 o 
  -8   4  30        1.45       -6.97     15.88 o 
  -7   4  30        0.40        5.03     16.76 o 
  -6   4  30        1.45      -14.11     14.55 o 
  -5   4  30        2.41       47.28     16.32 o 
  -4   4  30        1.68      -12.17     15.26 o 
  -3   4  30        1.09      -11.82     14.38 o 
  -2   4  30       15.93      -20.02     20.02 o 
  -1   4  30      119.54      -29.20     29.20 o 
   0   4  30       39.36      -17.57     17.57 o 
   1   4  30       49.45       61.66     16.32 o 
   2   4  30        1.86      -15.88     15.88 o 
   3   4  30       14.72        4.32     16.32 o 
   4   4  30        0.99       -2.65     15.44 o 
   5   4  30       22.56       19.23     18.52 o 
   6   4  30        1.82       -5.91     17.38 o 
  -7   5  30        0.34       15.96     18.17 o 
  -6   5  30        9.81        6.00     16.76 o 
  -5   5  30       15.69       43.40     16.58 o 
  -4   5  30       10.31       16.23     16.32 o 
  -3   5  30        0.22      -16.49     16.49 o 
  -2   5  30        6.15      -18.43     18.43 o 
  -1   5  30        3.90      -14.64     17.99 o 
   0   5  30        5.46      -13.05     13.05 o 
   1   5  30        0.02       -8.29     16.85 o 
   2   5  30        0.21       26.37     15.44 o 
   3   5  30        1.85      -15.17     15.17 o 
   4   5  30        5.11        2.03     16.58 o 
   5   5  30        3.56       30.96     16.93 o 
  -6   6  30        5.70      -17.38     17.38 o 
  -5   6  30       14.73       15.08     18.52 o 
  -4   6  30        7.67       21.17     17.73 o 
  -3   6  30        0.97        3.70     17.64 o 
  -2   6  30        0.03      -17.73     17.73 o 
  -1   6  30       31.15       19.93     19.41 o 
   0   6  30       12.57       13.97     14.62 o 
   1   6  30       12.24       32.72     15.61 o 
   2   6  30        8.80       15.08     17.20 o 
   3   6  30        6.96       19.76     17.38 o 
   4   6  30        0.02       -4.94     17.46 o 
  -4   7  30        1.67       24.87     17.73 o 
  -3   7  30        5.02       31.22     17.82 o 
  -2   7  30        0.08       10.85     18.43 o 
  -1   7  30       67.64       66.78     21.44 o 
   0   7  30        8.66       -1.39     18.08 o 
   1   7  30        0.75      -11.55     17.82 o 
   2   7  30        1.65      -18.26     18.26 o 
   3   7  30        0.65       -8.11     18.08 o 
  -9   1  31        1.68        2.21     19.14 o 
  -8   1  31        0.37      -12.17     15.70 o 
  -7   1  31        4.27        9.61     15.70 o 
  -6   1  31        1.82       20.55     15.61 o 
  -5   1  31      183.97      151.06     21.09 o 
  -4   1  31      157.30      144.79     20.12 o 
  -3   1  31        2.73      -15.70     15.70 o 
  -2   1  31       46.26       37.58     17.29 o 
  -1   1  31        1.41      -16.23     16.23 o 
   0   1  31        0.87      -21.87     21.87 o 
   1   1  31       19.73       -9.53     17.91 o 
   2   1  31       34.45       55.22     17.02 o 
   3   1  31       36.67       33.43     17.47 o 
   4   1  31        1.46      -15.35     15.35 o 
   5   1  31        2.38        6.53     15.26 o 
   6   1  31        0.05      -16.49     16.49 o 
   7   1  31        2.22       -3.97     17.20 o 
  -8   2  31        0.20        4.23     17.38 o 
  -7   2  31        4.36       18.52     16.93 o 
  -6   2  31        6.59       19.05     15.70 o 
  -5   2  31        1.18       -5.64     14.73 o 
  -4   2  31       57.41       17.82     18.00 o 
  -3   2  31       72.57       45.08     18.00 o 
  -2   2  31       24.48      -27.34     27.34 o 
  -1   2  31       35.23      -33.61     33.61 o 
   0   2  31      344.42      334.88     60.64 o 
   1   2  31       87.79      115.74     22.85 o 
   2   2  31      145.29      151.67     18.35 o 
   3   2  31        0.41        5.82     14.99 o 
   4   2  31        1.37       14.20     14.20 o 
   5   2  31        0.39      -16.05     16.49 o 
   6   2  31        0.02      -16.93     16.93 o 
  -8   3  31        4.07       18.35     19.76 o 
  -7   3  31        0.03        9.00     15.96 o 
  -6   3  31       10.19       30.87     15.26 o 
  -5   3  31       19.25        6.17     17.82 o 
  -4   3  31        1.22      -12.00     17.11 o 
  -3   3  31       10.17      -16.85     16.85 o 
  -2   3  31        2.72      -18.61     18.61 o 
  -1   3  31        0.01       -4.59     15.44 o 
   0   3  31       25.03       32.14     11.84 o 
   1   3  31        3.46       39.69     17.11 o 
   2   3  31        6.84       12.35     17.11 o 
   3   3  31        8.93       23.20     15.52 o 
   4   3  31        2.45        0.00     14.46 o 
   5   3  31        0.36       12.88     16.32 o 
   6   3  31        0.00        7.50     18.43 o 
  -7   4  31        1.26       28.14     16.58 o 
  -6   4  31       25.70       41.90     17.73 o 
  -5   4  31        7.33       11.03     17.20 o 
  -4   4  31        0.31       -3.35     14.11 o 
  -3   4  31        0.31      -13.85     16.32 o 
  -2   4  31      104.72       82.66     20.11 o 
  -1   4  31       61.90      -27.43     27.43 o 
   0   4  31      122.39      112.55     24.97 o 
   1   4  31        2.75       54.86     17.73 o 
   2   4  31        0.44       10.32     14.55 o 
   3   4  31        3.54       13.49     15.52 o 
   4   4  31        0.00       14.46     15.88 o 
   5   4  31        0.00      -10.50     16.93 o 
   6   4  31        0.39      -17.73     17.73 o 
  -7   5  31        0.32        4.32     17.82 o 
  -6   5  31        0.05        2.03     17.46 o 
  -5   5  31        4.42        0.00     16.49 o 
  -4   5  31        0.88        2.82     15.88 o 
  -3   5  31       21.28       17.02     16.58 o 
  -2   5  31       20.10       36.08     16.58 o 
  -1   5  31        6.93       -1.68     17.64 o 
   0   5  31        0.83       -5.51     12.07 o 
   1   5  31        2.84       17.64     16.49 o 
   2   5  31        4.84        4.59     17.64 o 
   3   5  31       14.72       28.49     17.29 o 
   4   5  31        0.37        2.03     16.67 o 
   5   5  31        2.04      -15.08     18.17 o 
  -6   6  31        0.13       -6.09     18.43 o 
  -5   6  31        0.00      -17.38     17.38 o 
  -4   6  31        1.99       17.82     17.20 o 
  -3   6  31        2.69      -17.38     17.38 o 
  -2   6  31       22.89       36.87     17.55 o 
  -1   6  31       13.01        8.47     19.85 o 
   0   6  31       56.52       49.67     27.96 o 
   1   6  31       25.23       40.40     17.29 o 
   2   6  31        8.75       23.29     17.64 o 
   3   6  31        0.35       12.17     16.32 o 
  -4   7  31        0.33        5.29     18.43 o 
  -3   7  31        1.14       -6.97     19.05 o 
  -2   7  31       13.50       20.46     18.08 o 
  -1   7  31        3.31        5.03     20.64 o 
   0   7  31        7.75       -8.86     13.56 o 
   1   7  31        1.56        0.97     18.87 o 
   2   7  31        0.13        8.38     19.14 o 
  -8   0  32        0.23      -15.79     15.79 o 
  -7   0  32        3.90        4.94     15.61 o 
  -6   0  32        5.57       -0.88     15.88 o 
  -5   0  32       63.52       64.04     17.64 o 
  -4   0  32      299.44      292.41     21.80 o 
  -3   0  32        0.11       22.84     12.88 o 
  -2   0  32        7.47       12.97     13.94 o 
  -1   0  32       65.53       44.37     16.85 o 
   0   0  32       47.01       -3.74     12.82 o 
   1   0  32       79.54       43.58     19.58 o 
   2   0  32       18.63        5.65     14.82 o 
   3   0  32        0.03      -14.46     14.46 o 
   4   0  32       18.61       19.67     15.35 o 
   5   0  32       11.95       24.08     16.49 o 
   6   0  32        0.29       29.02     16.93 o 
  -8   1  32        4.44       -5.82     17.55 o 
  -7   1  32        0.01       -2.73     15.88 o 
  -6   1  32        0.17        9.26     16.14 o 
  -5   1  32       13.47       13.05     16.14 o 
  -4   1  32       18.68      -19.23     19.23 o 
  -3   1  32        0.73       -6.09     14.73 o 
  -2   1  32        3.23      -15.44     15.44 o 
  -1   1  32        1.89      -17.20     17.20 o 
   0   1  32       11.43       11.38     15.70 o 
   1   1  32       28.51       36.78     17.20 o 
   2   1  32       20.58       24.26     17.91 o 
   3   1  32       17.99       17.82     16.94 o 
   4   1  32        4.67        2.73     15.70 o 
   5   1  32        8.12      -15.44     16.49 o 
   6   1  32        1.49      -17.82     17.82 o 
  -8   2  32        0.00       -3.88     16.67 o 
  -7   2  32        0.35        2.03     16.05 o 
  -6   2  32        7.78        5.64     16.14 o 
  -5   2  32        4.28        2.65     17.02 o 
  -4   2  32       27.09       12.61     18.17 o 
  -3   2  32       18.60        0.79     19.76 o 
  -2   2  32       91.96       37.76     20.47 o 
  -1   2  32       46.03      -21.17     21.17 o 
   0   2  32      115.01      305.16     47.77 o 
   1   2  32       53.12      126.14     19.76 o 
   2   2  32        0.25       76.03     17.64 o 
   3   2  32        1.61        1.76     15.44 o 
   4   2  32        4.60       13.76     15.52 o 
   5   2  32        0.03       11.91     16.58 o 
   6   2  32        0.27        7.50     17.82 o 
  -8   3  32        1.76        7.76     19.58 o 
  -7   3  32        4.57        8.29     18.08 o 
  -6   3  32        5.30       -1.76     16.58 o 
  -5   3  32       49.65       58.39     19.05 o 
  -4   3  32        1.18       -4.94     16.14 o 
  -3   3  32       28.85       34.31     16.76 o 
  -2   3  32       33.64       40.05     17.11 o 
  -1   3  32        3.19      -16.49     16.49 o 
   0   3  32        6.05      -17.39     22.62 o 
   1   3  32        0.26      -11.29     16.23 o 
   2   3  32       37.16        7.67     18.88 o 
   3   3  32        6.48       14.29     16.41 o 
   4   3  32        0.04        7.59     16.93 o 
   5   3  32       22.06       37.84     17.91 o 
   6   3  32       10.09        6.62     21.79 o 
  -7   4  32        0.08       21.43     16.85 o 
  -6   4  32        5.08       38.19     16.93 o 
  -5   4  32       11.02       14.29     16.05 o 
  -4   4  32       22.98        2.73     17.73 o 
  -3   4  32       21.19       25.40     17.29 o 
  -2   4  32       24.40      -20.64     20.64 o 
  -1   4  32      190.86       69.18     25.94 o 
   0   4  32       78.60      -11.21     26.38 o 
   1   4  32        4.32       14.64     16.49 o 
   2   4  32        0.95       34.84     16.14 o 
   3   4  32        2.16       17.64     17.11 o 
   4   4  32        0.77       -1.85     15.88 o 
   5   4  32        0.88       16.05     18.26 o 
  -6   5  32        6.50       -9.88     17.99 o 
  -5   5  32        1.53       -7.59     15.44 o 
  -4   5  32        5.02       30.69     17.46 o 
  -3   5  32        1.99      -17.82     17.82 o 
  -2   5  32        1.43        2.73     17.20 o 
  -1   5  32       21.50       36.25     20.11 o 
   0   5  32        1.96       -4.93     19.10 o 
   1   5  32        7.56       13.67     16.67 o 
   2   5  32        1.02       -6.44     16.49 o 
   3   5  32        9.04       -6.62     17.38 o 
   4   5  32        0.02       20.99     17.55 o 
  -5   6  32        6.84       -6.00     17.73 o 
  -4   6  32        0.12        6.09     17.55 o 
  -3   6  32        1.48      -10.50     16.85 o 
  -2   6  32       17.41      -13.14     21.17 o 
  -1   6  32        9.64      -20.02     20.02 o 
   0   6  32        2.84      -13.80     13.80 o 
   1   6  32        0.22       32.02     17.55 o 
   2   6  32       15.19       31.05     18.70 o 
   3   6  32        0.04      -18.08     18.61 o 
  -2   7  32        0.00      -20.46     20.46 o 
  -1   7  32        0.51      -18.17     18.17 o 
   0   7  32       19.91       30.92     15.00 o 
  -8   1  33        0.35       -7.94     16.23 o 
  -7   1  33        0.04       10.23     16.14 o 
  -6   1  33       18.82       16.23     18.08 o 
  -5   1  33       24.60       12.61     17.38 o 
  -4   1  33        1.41       12.00     15.08 o 
  -3   1  33       45.78       38.72     16.76 o 
  -2   1  33        4.22      -10.14     15.44 o 
  -1   1  33       45.29       41.28     18.26 o 
   0   1  33        0.16      -10.78     10.78 o 
   1   1  33        3.69       23.64     15.70 o 
   2   1  33        0.51       19.40     18.08 o 
   3   1  33        0.14       -3.35     14.91 o 
   4   1  33        8.63       24.26     17.20 o 
   5   1  33        0.06       -4.67     16.14 o 
   6   1  33        6.82        7.59     18.70 o 
  -8   2  33        0.44       -0.97     16.49 o 
  -7   2  33        0.51      -16.85     16.85 o 
  -6   2  33        0.06       12.61     16.32 o 
  -5   2  33       44.59       19.23     18.44 o 
  -4   2  33       18.06      -12.44     17.73 o 
  -3   2  33       59.96       50.37     18.97 o 
  -2   2  33       30.55      -20.55     20.55 o 
  -1   2  33       51.40      -22.41     22.41 o 
   0   2  33        5.49      -25.05     25.05 o 
   1   2  33       17.45       54.86     18.88 o 
   2   2  33       14.19       14.64     16.67 o 
   3   2  33        2.26       25.14     14.20 o 
   4   2  33        1.45      -14.55     15.88 o 
   5   2  33        8.17       10.23     17.99 o 
   6   2  33        4.33        3.26     18.61 o 
  -7   3  33        0.20       -4.85     16.41 o 
  -6   3  33        1.00       -0.88     17.55 o 
  -5   3  33       11.07       -6.26     17.55 o 
  -4   3  33       54.37       49.57     18.00 o 
  -3   3  33        0.00      -17.82     17.82 o 
  -2   3  33       19.26       -2.47     17.73 o 
  -1   3  33       15.33       34.66     15.61 o 
   0   3  33        0.76        6.48     12.52 o 
   1   3  33       11.35       18.88     15.96 o 
   2   3  33        4.42       28.40     17.99 o 
   3   3  33        4.00       13.85     16.58 o 
   4   3  33       12.87      -16.76     16.76 o 
   5   3  33        2.74       10.58     18.79 o 
  -7   4  33        1.00      -19.32     19.32 o 
  -6   4  33        1.03        1.06     18.61 o 
  -5   4  33       15.78       50.10     18.43 o 
  -4   4  33        0.08      -14.38     17.29 o 
  -3   4  33       19.55      -19.05     19.05 o 
  -2   4  33        0.16      -19.67     19.67 o 
  -1   4  33        0.62      -25.67     25.67 o 
   0   4  33       51.76       -0.65     20.11 o 
   1   4  33        5.14        0.88     17.46 o 
   2   4  33       33.30       36.08     17.73 o 
   3   4  33       11.91       24.08     17.55 o 
   4   4  33        1.32      -18.87     18.87 o 
  -6   5  33       10.07       22.76     19.23 o 
  -5   5  33        0.04      -19.05     19.05 o 
  -4   5  33        0.11      -11.29     18.08 o 
  -3   5  33        6.92       -5.56     17.90 o 
  -2   5  33        1.25       -1.85     17.38 o 
  -1   5  33       44.94       60.16     21.52 o 
   0   5  33        0.47        0.26     32.90 o 
   1   5  33        0.11       19.85     16.23 o 
   2   5  33        0.00        0.97     17.73 o 
   3   5  33        0.10      -18.08     18.08 o 
  -4   6  33        0.01       17.90     18.17 o 
  -3   6  33        2.65       -4.94     17.64 o 
  -2   6  33       77.83       67.75     21.61 o 
  -1   6  33       39.88       36.17     20.99 o 
   0   6  33        0.23       -0.28     16.58 o 
   1   6  33        1.28       14.02     17.64 o 
   2   6  33        4.14       29.99     17.90 o 
  -8   0  34        0.10       -4.06     17.11 o 
  -7   0  34        4.42       28.31     18.79 o 
  -6   0  34       12.19       20.64     16.41 o 
  -5   0  34        5.75      -13.05     15.79 o 
  -4   0  34       40.80       49.48     16.23 o 
  -3   0  34        0.44        0.00     14.46 o 
  -2   0  34        0.91       -3.26     13.67 o 
  -1   0  34       37.27       13.14     15.61 o 
   0   0  34       18.54       35.96     12.00 o 
   1   0  34       15.73      -14.82     17.20 o 
   2   0  34        0.32        5.20     15.52 o 
   3   0  34        5.17        9.97     15.52 o 
   4   0  34        4.46       29.90     16.85 o 
   5   0  34        3.71       -6.79     16.41 o 
  -7   1  34        0.02       18.87     16.67 o 
  -6   1  34        3.37       19.67     15.17 o 
  -5   1  34        2.25      -16.85     16.85 o 
  -4   1  34        0.25        2.65     15.61 o 
  -3   1  34        3.33      -16.05     16.05 o 
  -2   1  34       16.47       41.72     15.35 o 
  -1   1  34       23.90        9.97     18.61 o 
   0   1  34        0.22       -7.51     10.49 o 
   1   1  34        0.57      -13.23     15.35 o 
   2   1  34       38.99       64.92     17.20 o 
   3   1  34       35.62       65.80     17.82 o 
   4   1  34        2.40      -14.82     16.49 o 
   5   1  34        2.72        0.00     17.20 o 
  -7   2  34        0.72       -5.91     17.11 o 
  -6   2  34        9.04       29.99     17.20 o 
  -5   2  34        3.83       -2.65     17.29 o 
  -4   2  34        2.92        5.47     15.52 o 
  -3   2  34        6.72      -17.82     17.82 o 
  -2   2  34        0.62      -18.17     18.17 o 
  -1   2  34       31.22      -16.49     19.76 o 
   0   2  34        6.96       -1.73     12.12 o 
   1   2  34        7.54       25.93     16.14 o 
   2   2  34        9.77       29.46     16.85 o 
   3   2  34        0.13      -15.70     15.70 o 
   4   2  34       35.98       43.40     18.44 o 
   5   2  34        6.87       -3.97     17.90 o 
  -7   3  34        4.57      -13.05     17.90 o 
  -6   3  34        0.02       16.41     17.55 o 
  -5   3  34        0.87      -15.61     17.02 o 
  -4   3  34        6.32        5.56     17.73 o 
  -3   3  34       31.33       43.22     18.70 o 
  -2   3  34        5.04      -18.52     18.52 o 
  -1   3  34        0.01      -15.35     16.76 o 
   0   3  34        0.45       -6.73     24.21 o 
   1   3  34        0.90        8.03     15.96 o 
   2   3  34       21.46       69.06     16.05 o 
   3   3  34        0.26        4.76     15.17 o 
   4   3  34        0.59      -18.43     18.43 o 
  -6   4  34        1.09       -3.97     16.76 o 
  -5   4  34        0.79        7.14     18.08 o 
  -4   4  34       15.88       21.43     17.82 o 
  -3   4  34       48.10       73.57     20.99 o 
  -2   4  34       32.64       30.61     19.85 o 
  -1   4  34        7.36        4.59     16.23 o 
   0   4  34        7.71      -18.30     18.30 o 
   1   4  34        2.84        2.82     15.70 o 
   2   4  34        0.00       17.29     16.93 o 
   3   4  34        0.19       22.93     16.58 o 
   4   4  34        1.04        3.18     17.82 o 
  -5   5  34       21.51       43.66     19.14 o 
  -4   5  34       14.55       14.29     20.55 o 
  -3   5  34        0.66        3.00     18.96 o 
  -2   5  34        5.23       -8.47     18.61 o 
  -1   5  34       13.41       -3.70     19.05 o 
   0   5  34        0.83      -12.06     12.06 o 
   1   5  34        0.26       18.61     16.05 o 
   2   5  34        2.72       13.14     16.58 o 
   3   5  34        3.38        7.32     16.67 o 
  -3   6  34        0.01      -16.14     19.85 o 
  -2   6  34        1.16      -23.02     23.02 o 
  -1   6  34        4.48      -18.87     20.37 o 
   0   6  34        7.89       -1.23     13.34 o 
   1   6  34       20.96       -2.03     19.67 o 
  -7   1  35        0.01       -8.91     17.11 o 
  -6   1  35        3.15       -9.44     16.93 o 
  -5   1  35        9.05       -0.88     16.76 o 
  -4   1  35        9.75       -1.76     15.44 o 
  -3   1  35        0.51        0.00     15.26 o 
  -2   1  35        0.79      -17.64     17.64 o 
  -1   1  35        2.05      -17.29     17.29 o 
   0   1  35        6.13      -11.03     11.03 o 
   1   1  35       11.21       33.61     16.14 o 
   2   1  35        2.64       55.65     18.17 o 
   3   1  35       19.05       27.52     18.17 o 
   4   1  35        0.20      -14.38     17.46 o 
   5   1  35        3.45       -7.06     17.90 o 
  -7   2  35        6.25       24.17     16.76 o 
  -6   2  35        5.45       -3.88     17.82 o 
  -5   2  35       13.65       13.76     18.52 o 
  -4   2  35        6.81      -11.64     16.67 o 
  -3   2  35        0.47        6.35     15.70 o 
  -2   2  35       14.40      -17.11     17.11 o 
  -1   2  35        1.88      -19.40     19.40 o 
   0   2  35       14.86        6.50     11.93 o 
   1   2  35        6.39       14.38     17.02 o 
   2   2  35        5.73        6.53     16.23 o 
   3   2  35        0.35        2.91     17.82 o 
   4   2  35        4.10       36.78     19.23 o 
  -6   3  35       25.46       25.40     19.76 o 
  -5   3  35        3.32      -19.58     19.58 o 
  -4   3  35        3.51      -17.73     17.73 o 
  -3   3  35        7.25        5.64     18.08 o 
  -2   3  35        9.48        3.70     17.55 o 
  -1   3  35        0.76      -16.93     16.93 o 
   0   3  35        1.91       18.90     16.49 o 
   1   3  35        0.33        3.70     16.76 o 
   2   3  35        8.94       58.30     16.76 o 
   3   3  35        1.87      -18.52     18.52 o 
   4   3  35        5.41       -5.03     19.49 o 
  -5   4  35        0.01      -20.02     20.02 o 
  -4   4  35        0.06        4.06     18.70 o 
  -3   4  35        4.49      -23.29     23.29 o 
  -2   4  35       18.42      -23.20     23.20 o 
  -1   4  35        5.29        7.67     18.17 o 
   0   4  35        7.68      -11.11     13.05 o 
   1   4  35       16.50      -20.11     20.11 o 
   2   4  35        0.01       11.91     16.67 o 
   3   4  35        4.87       28.84     16.14 o 
  -4   5  35       30.25       63.33     20.38 o 
  -3   5  35        2.69       23.73     20.02 o 
  -2   5  35        2.88      -14.55     19.40 o 
  -1   5  35        5.06      -19.58     19.58 o 
   0   5  35        2.02        1.43     12.26 o 
   1   5  35        0.85      -18.61     18.61 o 
   2   5  35        0.05       11.47     16.85 o 
  -6   0  36        4.98       13.58     18.52 o 
  -5   0  36        0.06       18.87     16.76 o 
  -4   0  36        0.00      -16.14     16.14 o 
  -3   0  36        3.60       -9.70     16.32 o 
  -2   0  36        0.78      -14.99     14.99 o 
  -1   0  36        2.45       -9.53     15.52 o 
   0   0  36        0.20       15.65     16.58 o 
   1   0  36        2.44      -16.85     16.85 o 
   2   0  36       25.22       21.70     18.17 o 
   3   0  36        6.52       11.82     17.20 o 
   4   0  36       50.01       69.42     19.23 o 
  -6   1  36        0.14        5.20     16.05 o 
  -5   1  36        0.51       34.93     17.29 o 
  -4   1  36       10.72       29.64     16.93 o 
  -3   1  36       32.26       45.25     17.82 o 
  -2   1  36        5.28       -7.85     15.70 o 
  -1   1  36        0.47        3.62     14.91 o 
   0   1  36        0.54        5.69     13.01 o 
   1   1  36        0.01       39.60     14.64 o 
   2   1  36       18.27        0.00     17.29 o 
   3   1  36        0.17      -13.32     17.55 o 
   4   1  36        0.98       10.41     19.49 o 
  -6   2  36        7.14       -8.91     15.52 o 
  -5   2  36        0.49       31.40     16.85 o 
  -4   2  36        8.01      -13.94     17.38 o 
  -3   2  36        4.90       10.32     17.64 o 
  -2   2  36        7.61      -17.64     17.64 o 
  -1   2  36       11.97       23.02     17.02 o 
   0   2  36        6.27       -8.85     13.05 o 
   1   2  36        0.13        9.35     18.61 o 
   2   2  36        2.70       27.96     17.20 o 
   3   2  36        6.74      -18.61     18.61 o 
   4   2  36        0.24       27.52     20.29 o 
  -5   3  36       32.19       67.74     19.85 o 
  -4   3  36        3.62        6.00     18.70 o 
  -3   3  36        0.15      -10.23     16.93 o 
  -2   3  36        2.62       -9.17     16.76 o 
  -1   3  36       13.69       -4.59     17.64 o 
   0   3  36        1.28       -9.84     11.81 o 
   1   3  36        0.01      -17.29     17.29 o 
   2   3  36        8.01       44.54     16.93 o 
   3   3  36        1.65        4.15     18.61 o 
  -4   4  36       21.30       16.67     20.64 o 
  -3   4  36       52.07       76.04     22.41 o 
  -2   4  36       53.02       30.96     20.64 o 
  -1   4  36        0.04       -7.59     15.96 o 
   0   4  36        0.35      -11.46     12.60 o 
   1   4  36        0.22        0.00     17.73 o 
   2   4  36        1.84        1.06     18.17 o 
  -2   5  36        0.02        3.18     20.55 o 
  -1   5  36        0.90      -17.02     19.49 o 
   0   5  36        6.73        4.40     29.99 o 
  -6   1  37        0.45      -14.11     17.64 o 
  -5   1  37        0.90      -13.58     16.76 o 
  -4   1  37        0.64        8.91     16.93 o 
  -3   1  37        0.67      -17.73     17.73 o 
  -2   1  37        1.90        0.97     16.05 o 
  -1   1  37        0.82      -17.46     17.46 o 
   0   1  37        0.12       -5.86     23.11 o 
   1   1  37        0.49       -5.56     15.61 o 
   2   1  37        0.00        8.82     17.82 o 
   3   1  37        0.99        0.00     16.85 o 
  -5   2  37        2.61       13.67     16.67 o 
  -4   2  37        7.89        1.06     17.99 o 
  -3   2  37       11.13       -2.82     17.73 o 
  -2   2  37        5.34       -4.67     17.64 o 
  -1   2  37        6.15      -17.46     17.46 o 
   0   2  37        2.33       10.44     28.53 o 
   1   2  37       11.91        9.70     17.46 o 
   2   2  37        9.32       23.02     17.82 o 
   3   2  37        0.38       37.40     19.23 o 
  -5   3  37        4.60       -1.06     19.23 o 
  -4   3  37        7.40       14.47     19.23 o 
  -3   3  37        3.98       12.08     17.46 o 
  -2   3  37        0.01       -8.56     18.17 o 
  -1   3  37        0.58      -17.20     17.20 o 
   0   3  37        0.34       -6.25     12.50 o 
   1   3  37        2.84       18.96     16.05 o 
   2   3  37        0.90       24.70     16.67 o 
  -3   4  37        0.67      -20.64     20.64 o 
  -2   4  37        0.19      -20.73     20.73 o 
  -1   4  37        4.26        4.15     17.64 o 
   0   4  37        0.25        4.05     12.32 o 
   1   4  37        1.73      -17.11     18.17 o 
  -5   0  38        0.25        0.00     16.23 o 
  -4   0  38        0.18        0.00     15.26 o 
  -3   0  38        4.63      -13.32     16.93 o 
  -2   0  38        5.20        2.91     16.41 o 
  -1   0  38        1.26       -2.82     15.35 o 
   0   0  38        1.34       -7.10     11.29 o 
   1   0  38       12.92      -18.17     18.17 o 
   2   0  38        4.62       -1.94     16.41 o 
   3   0  38       58.80       70.74     20.38 o 
  -5   1  38        0.10       25.67     17.11 o 
  -4   1  38        0.71       19.49     16.76 o 
  -3   1  38        4.98        6.97     16.93 o 
  -2   1  38        1.64      -13.23     17.29 o 
  -1   1  38        5.77        0.97     16.58 o 
   0   1  38        2.80       24.56     21.48 o 
   1   1  38        0.58        3.00     16.76 o 
   2   1  38        8.16       17.38     17.55 o 
  -4   2  38        3.03        3.09     18.70 o 
  -3   2  38        0.66        6.09     17.90 o 
  -2   2  38        3.61      -18.43     18.43 o 
  -1   2  38        0.00        0.97     17.11 o 
   0   2  38        0.08        9.38     12.18 o 
   1   2  38        0.31       35.37     16.58 o 
   2   2  38        0.10       33.25     19.40 o 
  -3   3  38       11.44       30.34     16.93 o 
  -2   3  38        1.44        6.17     17.64 o 
  -1   3  38        0.86       -7.85     17.82 o 
   0   3  38        3.12        7.58     12.76 o 
   1   3  38        1.65        7.23     17.82 o 
  -4   1  39        0.11        7.41     17.90 o 
  -3   1  39        0.53      -16.58     16.58 o 
  -2   1  39        0.49       10.23     16.14 o 
  -1   1  39        0.63      -18.96     18.96 o 
   0   1  39        0.48      -13.31     14.33 o 
   1   1  39        0.42       25.84     16.41 o 
  -3   2  39        0.81      -15.88     15.88 o 
  -2   2  39        3.50      -15.96     17.99 o 
  -1   2  39        6.27        3.09     19.05 o 
   0   2  39        2.54       -3.02     12.94 o 
  -2   0  40        8.79       20.99     16.76 o 
  -1   0  40        6.55       24.08     18.61 o 
  -1   1  40        2.06       12.70     17.11 o 
                                                 
